# Supplementary material for: 4-(2-Hydroxy­benzyl­idene­amino)­benzonitrile
Source: Acta Crystallogr Sect E Struct Rep Online. 2008 Jun 7;64(Pt 7):o1188. doi: 10.1107/S160053680801564X (PMC2961783; doi:10.1107/S160053680801564X)
Supplement: Supplementary file 2 [file e-64-o1188-Isup2.hkl]

# 
# h,k,l, Fc-squared, Fo-squared, sigma(Fo-squared) and status flag 
# 
data_I
_shelx_title ' 1 in C2/c' 
_shelx_refln_list_code          4 
_shelx_F_calc_maximum      333.00 
_exptl_crystal_F_000       928.00 
_reflns_d_resolution_high  0.8107 
 
loop_ 
 _symmetry_equiv_pos_as_xyz 
 'x, y, z' 
 '-x, y, -z+1/2' 
 'x+1/2, y+1/2, z' 
 '-x+1/2, y+1/2, -z+1/2' 
 '-x, -y, -z' 
 'x, -y, z-1/2' 
 '-x+1/2, -y+1/2, -z' 
 'x+1/2, -y+1/2, z-1/2' 
 
_cell_length_a    28.0709 
_cell_length_b     5.8471 
_cell_length_c    14.6870 
_cell_angle_alpha  90.000 
_cell_angle_beta  109.909 
_cell_angle_gamma  90.000 
 
_shelx_F_squared_multiplier     1.000 
 
loop_ 
 _refln_index_h 
 _refln_index_k 
 _refln_index_l 
 _refln_F_squared_calc 
 _refln_F_squared_meas 
 _refln_F_squared_sigma 
 _refln_observed_status 
   6   0   0      475.78      412.25     40.48 o 
   8   0   0        3.19        2.37     15.37 o 
  10   0   0     4134.57     3854.02    158.25 o 
  12   0   0     5753.56     5877.44    245.58 o 
  14   0   0     1230.50     1406.71    104.88 o 
  16   0   0        0.45        0.00     20.23 o 
  18   0   0        3.31       74.67     51.00 o 
  20   0   0       22.12       46.27    126.86 o 
  22   0   0      239.64      268.59     80.31 o 
  24   0   0      158.76      134.98     66.03 o 
  26   0   0      575.04      520.97     73.47 o 
  28   0   0        1.96        0.00     42.15 o 
  30   0   0       71.58      154.44    150.37 o 
  32   0   0       14.47       91.73     88.50 o 
   1   1   0      594.83      551.21     21.14 o 
   3   1   0      680.76      544.19     17.53 o 
   5   1   0     2518.96     2458.76     47.36 o 
   7   1   0        9.93        9.06      4.93 o 
   9   1   0      106.01      104.97     22.46 o 
  11   1   0     1770.43     1734.53     69.02 o 
  13   1   0     4083.99     4753.76    123.60 o 
  15   1   0      396.46      426.59     30.51 o 
  17   1   0      684.05      703.04     44.71 o 
  19   1   0      156.32      183.54     29.95 o 
  21   1   0     1554.53     1451.20     79.50 o 
  23   1   0        5.27       29.24     23.61 o 
  25   1   0      482.65      472.34     62.63 o 
  27   1   0        0.50       17.68     35.04 o 
  29   1   0        3.30       21.03     34.54 o 
  31   1   0        1.61       36.98     47.12 o 
   0   2   0      382.48      450.20     55.46 o 
   2   2   0     1051.38     1109.78     43.25 o 
   4   2   0    21666.78    23619.68    444.05 o 
   6   2   0      170.12      171.10     13.23 o 
   8   2   0     2353.48     2599.00     76.99 o 
  10   2   0      651.33      730.48     42.49 o 
  12   2   0     1481.28     1559.80     89.89 o 
  14   2   0        0.09        0.00     30.82 o 
  16   2   0      157.47      169.82     31.63 o 
  18   2   0      524.89      557.55     58.70 o 
  20   2   0      428.33      441.23     55.74 o 
  22   2   0     1572.11     1490.09     97.47 o 
  24   2   0       88.84       95.35     43.90 o 
  26   2   0       14.46       62.77     48.05 o 
  28   2   0       31.54       60.14     45.58 o 
  30   2   0        0.09        0.00     38.00 o 
   1   3   0      234.05      189.30     22.92 o 
   3   3   0      877.69      843.92     47.07 o 
   5   3   0        0.80        4.15     22.18 o 
   7   3   0      354.33      386.21     34.79 o 
   9   3   0      843.98      958.84     43.89 o 
  11   3   0      264.01      246.65     31.58 o 
  13   3   0       12.00       66.25     27.63 o 
  15   3   0      640.70      660.15     58.20 o 
  17   3   0      450.85      411.03     51.04 o 
  19   3   0      255.60      272.92     44.98 o 
  21   3   0       35.08       78.60     57.38 o 
  23   3   0        0.16      152.09     64.95 o 
  25   3   0        1.10        0.00     54.73 o 
  27   3   0       32.44       66.88     59.80 o 
  29   3   0       61.74       76.92     67.69 o 
   0   4   0       37.96       95.25     40.60 o 
   2   4   0      702.72      679.32     52.44 o 
   4   4   0       58.35       83.88     21.49 o 
   6   4   0      339.41      360.02     38.45 o 
   8   4   0       68.10       54.49     27.18 o 
  10   4   0        2.76       36.32     18.24 o 
  12   4   0       43.42       21.63     28.50 o 
  14   4   0      150.70      212.58     70.44 o 
  16   4   0      215.60      199.97     40.70 o 
  18   4   0      313.83      325.55     56.14 o 
  20   4   0       11.55        0.00     49.59 o 
  22   4   0        2.25       45.96     47.72 o 
  24   4   0        4.38       39.82     75.46 o 
  26   4   0       24.53      104.09     58.25 o 
   1   5   0        5.55       47.18     46.14 o 
   3   5   0      914.96     1088.77     87.76 o 
   5   5   0      940.76     1083.07     82.19 o 
   7   5   0      218.02      243.95     41.43 o 
   9   5   0       60.37       53.91     32.90 o 
  11   5   0       23.04        4.27     25.68 o 
  13   5   0       11.46       17.41     49.88 o 
  15   5   0        7.57        0.00     39.84 o 
  17   5   0       69.30       62.49     49.38 o 
  19   5   0       26.80       17.24     68.82 o 
  21   5   0        0.19       25.29     53.65 o 
  23   5   0       11.00       91.77     55.73 o 
   0   6   0      148.72      103.60     50.38 o 
   2   6   0       16.22       27.71     34.68 o 
   4   6   0      173.09      259.17     54.15 o 
   6   6   0      272.69      317.06     69.52 o 
   8   6   0       26.43      134.72     59.67 o 
  10   6   0       12.95        0.00     43.65 o 
  12   6   0        2.77       74.22     61.07 o 
  14   6   0       33.24       21.13     46.05 o 
  16   6   0        0.42        0.00     51.08 o 
  18   6   0        1.67       87.65     61.86 o 
   1   7   0        2.62       79.09     59.10 o 
   3   7   0       32.25       14.93     36.84 o 
   5   7   0        2.98       48.68     56.90 o 
   7   7   0       13.50        0.00     48.93 o 
 -31   1   1       47.47       88.71     52.16 o 
 -29   1   1        1.89       53.19     43.13 o 
 -27   1   1        0.10      129.77     83.81 o 
 -25   1   1      323.67      266.57     53.18 o 
 -23   1   1       87.59      176.75     50.95 o 
 -21   1   1     3878.53     3828.11    148.51 o 
 -19   1   1       73.75       69.42     34.67 o 
 -17   1   1      569.57      612.55     51.03 o 
 -15   1   1      156.67      149.50     24.49 o 
 -13   1   1     7180.36     8154.99    199.97 o 
 -11   1   1     3520.21     3757.31     89.79 o 
  -9   1   1      755.65      810.90     47.46 o 
  -7   1   1     1605.97     1803.12     52.55 o 
  -5   1   1      607.19      614.47     17.85 o 
  -3   1   1      611.98      510.17     15.81 o 
  -1   1   1    18459.69    16227.87    162.73 o 
   1   1   1    26953.22    25741.52    311.39 o 
   3   1   1     4843.89     4316.66     81.36 o 
   5   1   1     6587.77     7403.09    124.97 o 
   7   1   1      247.96      246.32     18.27 o 
   9   1   1      876.22      901.48     50.26 o 
  11   1   1      524.70      552.77     33.22 o 
  13   1   1       11.84       69.21     15.94 o 
  15   1   1       64.87       38.93     24.82 o 
  17   1   1       61.35       53.81     36.91 o 
  19   1   1        8.13       31.18     27.39 o 
  21   1   1      222.89      283.75     38.85 o 
  23   1   1      167.06      130.97     32.77 o 
  25   1   1       52.89        0.00     29.12 o 
  27   1   1       10.07       57.55     60.14 o 
  29   1   1        0.08       33.69     42.73 o 
  31   1   1        3.17       50.88     65.06 o 
 -30   2   1        0.08        1.44     45.32 o 
 -28   2   1       21.42       18.45     43.48 o 
 -26   2   1       97.02       56.37     43.02 o 
 -24   2   1       35.44       64.60     37.30 o 
 -22   2   1     2544.64     2425.57    186.46 o 
 -20   2   1      866.94     1012.17    104.25 o 
 -18   2   1       34.65      125.84     51.77 o 
 -16   2   1      129.56      159.44     32.55 o 
 -14   2   1       17.88       22.74     20.97 o 
 -12   2   1      179.06      201.21     24.73 o 
 -10   2   1     3081.18     3163.34    101.91 o 
  -8   2   1     2398.71     2363.69     72.73 o 
  -6   2   1     4105.23     3788.90     78.24 o 
  -4   2   1     6680.65     7100.00    147.18 o 
  -2   2   1      440.79      389.70     20.93 o 
   0   2   1     3037.29     2710.98     74.45 o 
   2   2   1     1290.50     1186.15     66.78 o 
   4   2   1      134.02      160.20     32.68 o 
   6   2   1      198.92      165.22     17.85 o 
   8   2   1     3932.98     3963.17    140.08 o 
  10   2   1        6.25        1.98      8.63 o 
  12   2   1      956.18     1086.53     58.70 o 
  14   2   1      104.74      136.91     24.65 o 
  16   2   1       95.56      123.57     30.26 o 
  18   2   1        5.17       59.08     83.78 o 
  20   2   1      122.95      118.37     51.92 o 
  22   2   1      263.42      286.24     51.02 o 
  24   2   1      135.58      300.33     56.49 o 
  26   2   1       94.79      108.74     46.16 o 
  28   2   1       11.30        0.00     40.33 o 
  30   2   1        5.97       46.43     57.29 o 
 -29   3   1        4.59       17.45     86.49 o 
 -27   3   1        3.30       46.90     57.74 o 
 -25   3   1       64.77       68.56     49.96 o 
 -23   3   1       26.88      114.89     43.38 o 
 -21   3   1     1029.24      857.96     69.78 o 
 -19   3   1      335.54      327.37     46.77 o 
 -17   3   1     1637.20     1632.43     98.20 o 
 -15   3   1      241.80      235.48     33.91 o 
 -13   3   1      363.16      302.62     37.89 o 
 -11   3   1      333.49      338.03     34.41 o 
  -9   3   1     1936.69     2099.12     63.12 o 
  -7   3   1      760.93      803.58     37.10 o 
  -5   3   1     3941.73     4636.95    127.62 o 
  -3   3   1     4185.12     4451.81    121.83 o 
  -1   3   1      221.41      208.63     27.29 o 
   1   3   1      748.61      839.51     42.74 o 
   3   3   1      132.14      138.86     20.76 o 
   5   3   1      258.32      356.81     36.19 o 
   7   3   1     1293.11     1430.90     98.54 o 
   9   3   1     1215.42     1376.84     60.76 o 
  11   3   1      254.97      214.35     45.44 o 
  13   3   1       82.44      133.09     67.48 o 
  15   3   1       21.77       80.47     49.09 o 
  17   3   1      198.96      235.98     42.52 o 
  19   3   1      392.73      409.92     51.54 o 
  21   3   1        0.99       66.04     32.96 o 
  23   3   1       22.36        0.00     30.26 o 
  25   3   1        0.12       10.38     50.04 o 
  27   3   1        9.79       25.08     53.32 o 
 -26   4   1      103.91      198.42     71.03 o 
 -24   4   1        1.02        0.00     40.80 o 
 -22   4   1       63.33      111.12     56.07 o 
 -20   4   1       35.95      129.38     53.18 o 
 -18   4   1     1411.93     1303.63    120.10 o 
 -16   4   1     1324.22     1157.63    112.82 o 
 -14   4   1       78.18       32.65     26.77 o 
 -12   4   1        4.52       13.34     34.09 o 
 -10   4   1        0.22        8.18     13.76 o 
  -8   4   1        3.68       48.37     28.79 o 
  -6   4   1      318.28      378.90     39.87 o 
  -4   4   1      183.17      257.04     36.19 o 
  -2   4   1       52.95       78.68     28.24 o 
   0   4   1      134.50      131.54     42.22 o 
   2   4   1       23.21       48.28     25.08 o 
   4   4   1      909.42      947.99     61.33 o 
   6   4   1       33.16       75.90     28.01 o 
   8   4   1        0.82       15.20     26.80 o 
  10   4   1        2.89        5.54     16.16 o 
  12   4   1       85.79      163.57     36.53 o 
  14   4   1       33.57       75.35     34.23 o 
  16   4   1      137.69      256.92     44.95 o 
  18   4   1        4.01       23.14     33.43 o 
  20   4   1       52.77       52.60     35.45 o 
  22   4   1        0.04        0.00     34.01 o 
  24   4   1        6.87       57.24     50.68 o 
  26   4   1       33.22        1.33     60.24 o 
 -23   5   1       35.38       48.90     52.41 o 
 -21   5   1       11.19       13.20     63.58 o 
 -19   5   1       32.38        0.00     49.31 o 
 -17   5   1        0.86        0.00     41.39 o 
 -15   5   1       34.51       72.60     48.93 o 
 -13   5   1       32.33      107.27     62.14 o 
 -11   5   1        1.16       81.67     43.70 o 
  -9   5   1      106.50      140.71     40.19 o 
  -7   5   1      324.27      337.51     41.71 o 
  -5   5   1        3.12       19.69     29.64 o 
  -3   5   1       12.36        0.00     39.06 o 
  -1   5   1       45.40       38.10     29.99 o 
   1   5   1      859.33      870.77     73.33 o 
   3   5   1     1172.34     1249.03     98.67 o 
   5   5   1     1616.33     1575.39     93.85 o 
   7   5   1       14.15        0.00     27.86 o 
   9   5   1       29.28      111.22     53.89 o 
  11   5   1       46.18      132.91     44.10 o 
  13   5   1       80.14       82.20     35.81 o 
  15   5   1       68.99      105.14     50.67 o 
  17   5   1      656.31      541.25    102.42 o 
  19   5   1       21.57        0.00     37.50 o 
  21   5   1        5.12        0.00     37.49 o 
 -18   6   1       22.35      115.52     73.85 o 
 -16   6   1        6.47       29.86     78.29 o 
 -14   6   1       63.66       19.97     45.74 o 
 -12   6   1       29.05        5.35     40.35 o 
 -10   6   1       44.96       40.39     75.16 o 
  -8   6   1       68.68       45.34     58.01 o 
  -6   6   1      160.10      159.53     48.63 o 
  -4   6   1      136.60      151.73     43.05 o 
  -2   6   1       69.66       74.03     34.49 o 
   0   6   1      140.53      146.07     39.78 o 
   2   6   1        7.70        8.76     27.15 o 
   4   6   1      254.92      218.72     57.67 o 
   6   6   1       10.81       36.49     41.02 o 
   8   6   1       94.89       79.61     65.71 o 
  10   6   1       15.61       63.35     48.83 o 
  12   6   1       38.08       19.41     44.70 o 
  14   6   1        0.05       36.86     47.32 o 
  16   6   1       20.61       59.53     55.78 o 
  -7   7   1       22.46      131.68     74.58 o 
  -5   7   1        0.06       41.03     63.17 o 
  -3   7   1       15.24        0.00     47.24 o 
  -1   7   1       98.22      134.30     73.73 o 
   1   7   1       36.48        7.57     52.98 o 
   3   7   1       44.21       51.28     91.61 o 
   5   7   1        5.96        0.00     43.22 o 
 -32   0   2       51.40       80.06     82.08 o 
 -30   0   2        8.61       35.66    124.40 o 
 -28   0   2       61.89      105.53     72.69 o 
 -26   0   2      250.08      314.05     76.86 o 
 -24   0   2      276.76      218.30     47.54 o 
 -22   0   2       41.56        0.00     23.98 o 
 -20   0   2        3.02        0.00     23.46 o 
 -18   0   2        0.26       19.32     68.90 o 
 -16   0   2     2907.11     3109.35    200.17 o 
 -14   0   2      613.53      707.25     74.69 o 
 -12   0   2      769.71     1022.98    112.37 o 
 -10   0   2     3658.68     4118.30    292.27 o 
  -8   0   2     1404.66     1286.33    196.30 o 
  -6   0   2      623.37      662.34     42.85 o 
  -4   0   2     5469.92     4601.77    103.96 o 
   2   0   2      180.96      197.39     19.26 o 
   4   0   2      174.27      158.05     12.61 o 
   6   0   2     3346.93     3519.94    141.30 o 
   8   0   2      388.10      452.91     43.47 o 
  10   0   2      510.98      539.53     50.48 o 
  12   0   2      541.85      593.91     46.12 o 
  14   0   2      276.17      259.80     36.49 o 
  16   0   2      537.46      543.73     69.03 o 
  18   0   2      145.05       93.86     41.97 o 
  20   0   2     3841.95     3983.22    228.03 o 
  22   0   2      385.53      357.50     63.35 o 
  24   0   2        1.70       23.59     38.55 o 
  26   0   2      118.69      104.31     71.08 o 
  28   0   2        5.06        1.64     48.67 o 
  30   0   2       72.19       37.70     65.39 o 
 -33   1   2       24.29        0.00     58.32 o 
 -31   1   2        1.71       21.52     39.26 o 
 -29   1   2       12.32       67.15     43.01 o 
 -27   1   2      388.49      366.44     61.64 o 
 -25   1   2      699.49      616.98     68.13 o 
 -23   1   2      350.81      410.27     59.01 o 
 -21   1   2     1296.66     1111.48     63.90 o 
 -19   1   2        0.01        0.00     28.48 o 
 -17   1   2       25.47       13.97     19.15 o 
 -15   1   2      869.65      882.84     45.63 o 
 -13   1   2     1484.51     1505.98     46.80 o 
 -11   1   2        7.30       19.77     19.77 o 
  -9   1   2     1668.21     1362.78     40.46 o 
  -7   1   2      345.87      292.04     19.16 o 
  -5   1   2      701.18      545.55     31.57 o 
  -3   1   2        4.62       21.05     10.31 o 
  -1   1   2     5340.78     4348.05     99.15 o 
   1   1   2     4757.26     3952.20     85.06 o 
   3   1   2       12.45       33.92     16.66 o 
   5   1   2      833.11      778.42     31.42 o 
   7   1   2       81.06       59.36     14.42 o 
   9   1   2      142.93      121.63     14.57 o 
  11   1   2      211.46      255.48     33.86 o 
  13   1   2      410.66      443.76     36.31 o 
  15   1   2      560.87      532.44     37.63 o 
  17   1   2      461.15      450.01     40.85 o 
  19   1   2      401.69      379.62     47.47 o 
  21   1   2     1608.09     1558.55     93.64 o 
  23   1   2        1.90       77.27     46.49 o 
  25   1   2      307.46      267.12     76.79 o 
  27   1   2       10.17        0.00     38.77 o 
  29   1   2        0.32       27.86     40.16 o 
 -32   2   2        1.88       24.67     56.08 o 
 -30   2   2       44.38       50.28     86.48 o 
 -28   2   2        0.40       90.53     57.84 o 
 -26   2   2       25.89       57.86     37.04 o 
 -24   2   2       87.29       46.60     34.40 o 
 -22   2   2      312.66      410.74     71.43 o 
 -20   2   2      721.10      715.78     63.14 o 
 -18   2   2      975.10      855.04     61.93 o 
 -16   2   2      158.02      150.59     29.18 o 
 -14   2   2       64.88       51.12     33.60 o 
 -12   2   2       40.58       20.31     21.54 o 
 -10   2   2      143.29      162.71     19.26 o 
  -8   2   2       64.82       48.35      8.93 o 
  -6   2   2      153.18      144.30     11.46 o 
  -4   2   2     3615.59     3742.65     81.37 o 
  -2   2   2     1964.40     2225.17    146.63 o 
   0   2   2        8.57        4.20     11.78 o 
   2   2   2      225.57      227.17     18.45 o 
   4   2   2        7.54       17.59     11.60 o 
   6   2   2        6.18        9.71      9.43 o 
   8   2   2      234.88      272.97     38.35 o 
  10   2   2       29.52       38.16     18.50 o 
  12   2   2      532.58      568.69     33.29 o 
  14   2   2      166.66      243.43     34.36 o 
  16   2   2      124.90      119.04     25.32 o 
  18   2   2       32.97       83.03     42.42 o 
  20   2   2      330.98      334.26     54.20 o 
  22   2   2       47.28       29.47     32.42 o 
  24   2   2      385.26      389.92     72.72 o 
  26   2   2       43.46       39.99     42.93 o 
  28   2   2        3.37       53.88     50.93 o 
 -29   3   2        1.28      134.50     64.13 o 
 -27   3   2       10.28      165.71     67.10 o 
 -25   3   2        2.53       24.74     43.71 o 
 -23   3   2       31.46       83.48     57.69 o 
 -21   3   2      102.35       94.26     33.69 o 
 -19   3   2      648.74      556.00     50.61 o 
 -17   3   2     3805.07     3629.70    163.01 o 
 -15   3   2      131.80      152.22     28.73 o 
 -13   3   2       27.15        5.74     32.45 o 
 -11   3   2      152.33      142.83     30.06 o 
  -9   3   2     1099.82     1135.48     44.87 o 
  -7   3   2        7.88        6.94     13.02 o 
  -5   3   2     1563.19     1704.18     60.77 o 
  -3   3   2      670.87      708.13     37.76 o 
  -1   3   2      368.27      371.49     41.01 o 
   1   3   2      344.64      325.15     27.31 o 
   3   3   2     1807.92     1785.41     69.90 o 
   5   3   2     1475.34     1421.58     58.23 o 
   7   3   2      143.41      219.14     39.64 o 
   9   3   2       44.66       85.64     24.82 o 
  11   3   2        2.36       35.16     13.19 o 
  13   3   2       18.00        0.00     29.19 o 
  15   3   2      153.75      173.73     45.69 o 
  17   3   2      954.11      889.66     73.02 o 
  19   3   2       26.33       30.09     34.61 o 
  21   3   2        3.22        0.00     29.36 o 
  23   3   2       20.46        0.00     32.99 o 
  25   3   2        0.15        0.00     37.60 o 
  27   3   2        9.81       30.54     69.18 o 
 -28   4   2       45.59       18.49     45.86 o 
 -26   4   2        2.76        0.00     37.19 o 
 -24   4   2        1.19        0.00     40.19 o 
 -22   4   2       82.73      134.83    124.83 o 
 -20   4   2      544.91      660.54     91.92 o 
 -18   4   2     1053.21     1081.02    113.24 o 
 -16   4   2      924.60      970.02     98.59 o 
 -14   4   2       18.19       31.18     48.39 o 
 -12   4   2      174.95      187.91     51.13 o 
 -10   4   2      177.15      176.98     50.16 o 
  -8   4   2        9.39       21.32     28.60 o 
  -6   4   2       78.57       70.84     25.20 o 
  -4   4   2       50.98       86.32     39.33 o 
  -2   4   2      748.51      675.94     46.44 o 
   0   4   2      348.63      311.22     40.47 o 
   2   4   2      203.75      246.39     32.99 o 
   4   4   2     1629.72     1843.28     88.30 o 
   6   4   2      394.69      419.68     43.93 o 
   8   4   2      380.30      448.02     41.54 o 
  10   4   2        4.93        0.00     17.55 o 
  12   4   2       69.63      118.50     43.18 o 
  14   4   2      132.86      186.40     41.48 o 
  16   4   2     2039.64     2089.71    129.05 o 
  18   4   2      431.09      387.37     56.81 o 
  20   4   2      299.27      230.96     50.66 o 
  22   4   2        3.84       12.16     40.07 o 
  24   4   2       33.77       43.77     65.67 o 
 -23   5   2       20.33       81.60     59.52 o 
 -21   5   2       38.86       43.20     54.62 o 
 -19   5   2        5.78        0.00     51.75 o 
 -17   5   2        0.43       91.15     52.00 o 
 -15   5   2        3.71        0.00     39.15 o 
 -13   5   2       63.97       82.35     49.69 o 
 -11   5   2        5.19       59.07     42.54 o 
  -9   5   2        1.36       76.66     67.75 o 
  -7   5   2       68.21       79.26     33.37 o 
  -5   5   2      534.89      656.66     64.04 o 
  -3   5   2       67.33      115.40     46.10 o 
  -1   5   2      395.67      339.84     74.39 o 
   1   5   2      137.02      164.74     37.21 o 
   3   5   2     1121.51     1135.89    115.24 o 
   5   5   2      462.42      519.93     53.39 o 
   7   5   2        7.98       27.62     22.20 o 
   9   5   2        7.29       50.22     36.61 o 
  11   5   2        9.84       92.79     59.93 o 
  13   5   2       84.93       73.40     48.68 o 
  15   5   2      272.60      182.86     55.87 o 
  17   5   2      198.81      231.52     68.04 o 
  19   5   2       48.76       57.33     45.99 o 
  21   5   2       16.14      150.85    147.17 o 
 -18   6   2       31.87        0.00     62.53 o 
 -16   6   2        8.44        0.00     42.26 o 
 -14   6   2        2.58       37.99     59.38 o 
 -12   6   2       50.14       22.79     42.03 o 
 -10   6   2      116.31        0.00     46.90 o 
  -8   6   2      271.41      223.32     95.04 o 
  -6   6   2      165.03      200.08     48.02 o 
  -4   6   2      478.77      524.86     73.41 o 
  -2   6   2      142.39       93.50     35.12 o 
   0   6   2        0.98       58.13     38.39 o 
   2   6   2        8.79       10.92     28.15 o 
   4   6   2      211.67      129.24     42.02 o 
   6   6   2        0.18       29.43     39.00 o 
   8   6   2       16.22       29.33     41.15 o 
  10   6   2        6.44        0.00     41.44 o 
  12   6   2       21.18        7.24     64.32 o 
  14   6   2        3.86        0.00     41.06 o 
  16   6   2       10.46       41.58     58.92 o 
  -7   7   2       21.84       96.64     78.59 o 
  -5   7   2       31.89       36.15     53.08 o 
  -3   7   2        0.25        0.00     59.36 o 
  -1   7   2       65.46       34.91     44.10 o 
   1   7   2       60.19       63.51     64.87 o 
   3   7   2        0.08        0.00     54.71 o 
   5   7   2        0.60      113.32    105.91 o 
 -33   1   3        8.66      143.50    135.64 o 
 -31   1   3       93.93       98.47     46.61 o 
 -29   1   3        7.64        0.00     36.94 o 
 -27   1   3       17.05       49.31     48.84 o 
 -25   1   3      717.31      695.37     71.27 o 
 -23   1   3        2.17       16.73     21.68 o 
 -21   1   3       36.36       43.15     19.51 o 
 -19   1   3        0.90        1.30     26.47 o 
 -17   1   3       16.86       50.74     22.53 o 
 -15   1   3      109.21      115.66     17.08 o 
 -13   1   3      132.25      147.32     15.70 o 
 -11   1   3      159.47      196.11     21.48 o 
  -9   1   3      333.86      328.16     31.25 o 
  -7   1   3       81.86       69.92     10.88 o 
  -5   1   3     2535.21     2308.67     79.11 o 
  -3   1   3      148.64      160.55     15.57 o 
  -1   1   3    95691.85    85778.23   1081.94 o 
   1   1   3      346.13      320.88     18.77 o 
   3   1   3      144.22      119.47     11.66 o 
   5   1   3      649.24      677.69     37.81 o 
   7   1   3      987.28     1054.39     44.06 o 
   9   1   3     3654.93     3637.35    144.81 o 
  11   1   3     3465.07     3522.59    101.15 o 
  13   1   3      977.74     1074.07     51.90 o 
  15   1   3       29.64       38.93     29.36 o 
  17   1   3      335.16      325.17     47.42 o 
  19   1   3      688.43      772.46     65.07 o 
  21   1   3     2912.13     2816.53    133.06 o 
  23   1   3        0.23       31.27     29.74 o 
  25   1   3      128.26      196.88     48.15 o 
  27   1   3        0.01        0.00     41.04 o 
  29   1   3        1.77        0.00     46.52 o 
 -32   2   3        7.05        1.88     52.64 o 
 -30   2   3       65.80      250.60     78.21 o 
 -28   2   3        1.39        0.00     43.40 o 
 -26   2   3       11.26       17.48     51.77 o 
 -24   2   3       10.42        0.00     34.10 o 
 -22   2   3      353.09      338.24     53.14 o 
 -20   2   3      697.18      681.32     66.38 o 
 -18   2   3       38.54        0.00     19.09 o 
 -16   2   3       87.45      125.11     44.17 o 
 -14   2   3       16.29       13.16     30.56 o 
 -12   2   3      353.64      370.49     45.53 o 
 -10   2   3       53.57       65.59     21.71 o 
  -8   2   3       14.06       35.87     19.61 o 
  -6   2   3     1330.30     1136.88     72.79 o 
  -4   2   3      704.39      655.16     37.68 o 
  -2   2   3      554.16      600.08     28.10 o 
   0   2   3       64.80       74.35     15.04 o 
   2   2   3      224.99      190.48     17.90 o 
   4   2   3      499.29      470.06     26.31 o 
   6   2   3     1344.92     1420.80     54.41 o 
   8   2   3     1769.76     1942.64     65.26 o 
  10   2   3     3103.72     2856.04     89.84 o 
  12   2   3     2406.43     2351.84     85.69 o 
  14   2   3      304.26      299.84     34.01 o 
  16   2   3      236.16      291.77     35.06 o 
  18   2   3        4.33        0.00     27.95 o 
  20   2   3      550.29      565.68     71.98 o 
  22   2   3       40.42       48.38     35.40 o 
  24   2   3      201.53      236.06     56.98 o 
  26   2   3        0.30        0.00     46.14 o 
  28   2   3        0.30       71.00     57.94 o 
 -31   3   3       11.16        0.00     62.47 o 
 -29   3   3        4.29       95.86     64.38 o 
 -27   3   3        4.37       45.28     61.21 o 
 -25   3   3        3.81      107.11     56.39 o 
 -23   3   3      508.18      543.58     87.18 o 
 -21   3   3       28.14      130.60     60.91 o 
 -19   3   3        3.50       44.42     39.32 o 
 -17   3   3      426.11      454.37     70.69 o 
 -15   3   3      107.34      119.86     41.94 o 
 -13   3   3      889.28      951.08     87.74 o 
 -11   3   3      188.52      141.49     23.58 o 
  -9   3   3      802.39      768.54     42.30 o 
  -7   3   3      344.74      377.75     27.59 o 
  -5   3   3      706.57      736.22     37.31 o 
  -3   3   3     1409.65     1287.97     54.22 o 
  -1   3   3      109.14      100.70     20.40 o 
   1   3   3      671.38      695.98     80.09 o 
   3   3   3     5047.26     5113.15    144.20 o 
   5   3   3      125.20      226.20     26.94 o 
   7   3   3        0.63        0.00     13.92 o 
   9   3   3        0.00        0.00     14.53 o 
  11   3   3       69.99       74.41     20.34 o 
  13   3   3        0.25       35.85     36.64 o 
  15   3   3        8.65        8.18     33.47 o 
  17   3   3        4.83        2.02     37.80 o 
  19   3   3        2.96       65.18     42.73 o 
  21   3   3        0.79       59.17     31.17 o 
  23   3   3        2.51       33.23     42.54 o 
  25   3   3      189.45      207.23     71.55 o 
  27   3   3       44.94       69.07     82.68 o 
 -28   4   3        7.51        0.00     93.40 o 
 -26   4   3       17.73        8.54     41.57 o 
 -24   4   3        5.29      132.22     67.64 o 
 -22   4   3       35.03       65.38     54.77 o 
 -20   4   3       29.69       43.06     42.32 o 
 -18   4   3      303.37      303.23     67.55 o 
 -16   4   3       22.97        0.00     56.93 o 
 -14   4   3        3.73       12.93     37.43 o 
 -12   4   3        0.07        7.06     35.32 o 
 -10   4   3      172.50      179.17     33.63 o 
  -8   4   3      373.78      343.17     33.14 o 
  -6   4   3       23.92       39.33     34.29 o 
  -4   4   3      200.88      242.58     34.83 o 
  -2   4   3        0.59       57.32     23.90 o 
   0   4   3       75.71       79.57     30.87 o 
   2   4   3     1323.43     1413.20     78.24 o 
   4   4   3     1327.70     1385.52     74.83 o 
   6   4   3      313.45      253.49     33.64 o 
   8   4   3       68.17       69.01     24.35 o 
  10   4   3        3.60       14.04     17.72 o 
  12   4   3       74.27      108.14     49.69 o 
  14   4   3      174.38      124.13     36.87 o 
  16   4   3     1441.10     1412.97    105.45 o 
  18   4   3      237.19      278.79     55.01 o 
  20   4   3      114.08       88.35     43.51 o 
  22   4   3        4.42       52.27     61.74 o 
  24   4   3        6.60       70.09     65.97 o 
 -23   5   3       24.34        0.00     52.86 o 
 -21   5   3        3.28       52.01     81.00 o 
 -19   5   3      120.84      176.42     78.00 o 
 -17   5   3      177.64      276.66     74.21 o 
 -15   5   3       39.74       38.98     42.68 o 
 -13   5   3       24.05        7.68     35.10 o 
 -11   5   3        6.39        3.14     38.07 o 
  -9   5   3      139.67      223.81     49.94 o 
  -7   5   3      387.95      446.32     56.94 o 
  -5   5   3     1002.80     1170.07     83.88 o 
  -3   5   3       53.49       14.36     24.96 o 
  -1   5   3      197.40      137.02     42.14 o 
   1   5   3      138.23      230.18     40.26 o 
   3   5   3      153.76      159.88     35.86 o 
   5   5   3        2.11       27.06     27.42 o 
   7   5   3       39.79       37.10     26.40 o 
   9   5   3        2.17       39.18     34.73 o 
  11   5   3        4.59       28.13     37.28 o 
  13   5   3       19.74       31.99     42.46 o 
  15   5   3       62.90       53.52     39.04 o 
  17   5   3       58.15        0.00     83.25 o 
  19   5   3        0.96        0.00     71.32 o 
 -18   6   3       49.01       47.64     56.82 o 
 -16   6   3       19.82       27.57     51.46 o 
 -14   6   3       54.33       90.51     67.30 o 
 -12   6   3       15.40       68.41     52.82 o 
 -10   6   3       29.39       79.30     51.46 o 
  -8   6   3      169.73      205.07     68.98 o 
  -6   6   3      450.44      503.99     67.80 o 
  -4   6   3      437.04      413.00     68.58 o 
  -2   6   3      139.82      133.40     48.84 o 
   0   6   3      196.73      133.41     37.45 o 
   2   6   3       62.87       66.91     61.04 o 
   4   6   3       31.93       18.02     28.45 o 
   6   6   3        3.93        0.82     30.82 o 
   8   6   3       68.77       90.07     50.91 o 
  10   6   3       22.11        7.78     51.93 o 
  12   6   3        1.75       62.32     58.88 o 
  14   6   3        0.41       68.77     55.83 o 
  -7   7   3        0.29        0.00     52.14 o 
  -5   7   3       66.46       63.29     61.86 o 
  -3   7   3       24.54       27.13     65.37 o 
  -1   7   3       74.55       59.24     50.03 o 
   1   7   3        1.30       41.08     64.60 o 
   3   7   3       18.16       69.91     72.01 o 
 -34   0   4        5.96        0.00     73.25 o 
 -32   0   4       10.11       10.34     55.44 o 
 -30   0   4        1.83       84.22     61.59 o 
 -28   0   4       16.48       32.41     42.04 o 
 -26   0   4     1458.84     1414.64    115.40 o 
 -24   0   4       52.13       49.16     30.49 o 
 -22   0   4      402.72      404.05     84.48 o 
 -20   0   4      300.32      302.33     63.57 o 
 -18   0   4     1969.14     2176.05    157.78 o 
 -16   0   4      669.91      572.23     65.97 o 
 -14   0   4    18282.34    22157.76    774.37 o 
 -12   0   4     9752.12    10148.02    311.67 o 
 -10   0   4     1625.88     1633.71     68.99 o 
  -8   0   4      646.62      645.15     36.53 o 
  -6   0   4     5182.99     4661.08    137.42 o 
  -4   0   4    13552.49    17075.19    752.46 o 
  -2   0   4    57064.04    63318.99   1354.74 o 
   0   0   4   110891.01   126815.63   2688.06 o 
   2   0   4     2652.04     2405.20     63.85 o 
   4   0   4     4893.81     4969.77    149.48 o 
   6   0   4      149.54      146.82     43.76 o 
   8   0   4       43.00       24.11     29.89 o 
  10   0   4        0.26       33.37     18.94 o 
  12   0   4        0.04       20.66     38.12 o 
  14   0   4       23.16        0.00     17.89 o 
  16   0   4       72.32       27.40     45.87 o 
  18   0   4       62.92      135.07     63.41 o 
  20   0   4     2384.93     2519.43    162.49 o 
  22   0   4        2.10        7.52     27.98 o 
  24   0   4      111.35      106.27     46.98 o 
  26   0   4        5.48       62.19     59.17 o 
  28   0   4        0.05        0.00    110.45 o 
 -33   1   4       11.89       20.15     57.84 o 
 -31   1   4       12.39        4.12     38.47 o 
 -29   1   4       74.24       71.21     43.48 o 
 -27   1   4       19.43       62.41     33.65 o 
 -25   1   4      111.17       99.99     35.71 o 
 -23   1   4      201.08      225.57     34.31 o 
 -21   1   4      265.98      270.34     31.60 o 
 -19   1   4        0.05       19.24     16.86 o 
 -17   1   4       64.77       35.29     15.38 o 
 -15   1   4       15.03        1.93     13.40 o 
 -13   1   4      244.62      263.21     26.00 o 
 -11   1   4     1999.33     2042.86     80.09 o 
  -9   1   4      271.74      273.13     16.18 o 
  -7   1   4     1045.37      986.23     39.84 o 
  -5   1   4    17133.04    14785.38    315.03 o 
  -3   1   4     1370.76     1268.29     60.73 o 
  -1   1   4    59532.36    53004.52    718.32 o 
   1   1   4     3782.95     3454.77    127.89 o 
   3   1   4     7037.20     7454.65    190.67 o 
   5   1   4      202.39      179.09     20.17 o 
   7   1   4     1560.90     1621.48     65.17 o 
   9   1   4       34.78       52.17     17.49 o 
  11   1   4      115.60      116.76     19.85 o 
  13   1   4      521.88      481.85     35.26 o 
  15   1   4       99.86      157.35     30.77 o 
  17   1   4      147.66      247.45     34.92 o 
  19   1   4      617.37      518.75     52.10 o 
  21   1   4      881.22      761.44     73.71 o 
  23   1   4       12.71       18.07     24.42 o 
  25   1   4       59.00       41.28     34.41 o 
  27   1   4        3.28      177.33     89.63 o 
 -32   2   4       28.46       18.53     53.05 o 
 -30   2   4       24.36       20.77     46.72 o 
 -28   2   4       28.09       74.27     53.41 o 
 -26   2   4       12.14       16.52     30.72 o 
 -24   2   4        1.13      110.46     35.65 o 
 -22   2   4     3706.06     3696.41    211.01 o 
 -20   2   4      280.21      372.06     49.26 o 
 -18   2   4     1220.74     1207.04     73.35 o 
 -16   2   4      205.70      205.70     25.23 o 
 -14   2   4       45.12       42.67     19.40 o 
 -12   2   4      156.58      126.33     19.81 o 
 -10   2   4     1255.78     1595.33    170.52 o 
  -8   2   4      257.44      301.58     29.72 o 
  -6   2   4     4449.39     3958.52    183.57 o 
  -4   2   4     4699.12     4745.77    107.59 o 
  -2   2   4      237.15      240.03     17.84 o 
   0   2   4     2922.67     3262.14    213.28 o 
   2   2   4       53.15       95.87     18.78 o 
   4   2   4     3241.94     3269.17     90.30 o 
   6   2   4     1476.50     1516.11     57.35 o 
   8   2   4     1664.36     1929.80     66.18 o 
  10   2   4       40.46       42.42     18.79 o 
  12   2   4      862.53      902.00     53.42 o 
  14   2   4        0.90       18.41     21.87 o 
  16   2   4       24.69        5.65     21.43 o 
  18   2   4       36.50        0.00     32.60 o 
  20   2   4      333.99      268.85     68.00 o 
  22   2   4       31.63       69.04     35.80 o 
  24   2   4       27.84      105.32     78.53 o 
  26   2   4       14.83       89.71     56.93 o 
 -31   3   4        3.28      140.62     92.84 o 
 -29   3   4        0.00        0.00     58.27 o 
 -27   3   4       27.13      186.56     90.71 o 
 -25   3   4       64.79      119.12     65.45 o 
 -23   3   4      503.34      381.70     74.45 o 
 -21   3   4      252.06      284.73     67.11 o 
 -19   3   4        1.38       39.54     57.18 o 
 -17   3   4       76.27       75.71     43.84 o 
 -15   3   4      281.25      275.50     56.20 o 
 -13   3   4       14.02       23.83     37.66 o 
 -11   3   4     1021.33     1032.79     57.90 o 
  -9   3   4     1769.63     1829.89     90.80 o 
  -7   3   4       62.66       68.44     22.74 o 
  -5   3   4        0.22       28.28     23.52 o 
  -3   3   4        0.05       53.26     25.07 o 
  -1   3   4        4.59       28.17     20.50 o 
   1   3   4      279.49      292.36     49.48 o 
   3   3   4     3567.22     3492.06    131.30 o 
   5   3   4      408.10      373.08     30.81 o 
   7   3   4       11.86       50.72     20.32 o 
   9   3   4       37.72       56.81     19.90 o 
  11   3   4       10.04        0.00     20.74 o 
  13   3   4       24.38       96.02     32.85 o 
  15   3   4      442.86      439.13     53.85 o 
  17   3   4      695.71      619.05     60.55 o 
  19   3   4        6.67        0.00     30.33 o 
  21   3   4        3.74       48.62     54.14 o 
  23   3   4        6.47       10.29     46.88 o 
  25   3   4       63.91      103.82     64.56 o 
 -28   4   4        8.11      142.87     70.16 o 
 -26   4   4       13.55        0.00     37.17 o 
 -24   4   4       54.77        3.16     49.01 o 
 -22   4   4       22.94       68.40     50.34 o 
 -20   4   4        1.56       39.15     50.24 o 
 -18   4   4      194.77      215.72     62.35 o 
 -16   4   4        1.41       69.72     47.92 o 
 -14   4   4        0.01       47.00     48.45 o 
 -12   4   4      165.62      142.70     53.74 o 
 -10   4   4      384.30      367.05     40.53 o 
  -8   4   4      103.68       97.57     41.53 o 
  -6   4   4       76.59       68.20     28.33 o 
  -4   4   4      158.26      165.69     28.52 o 
  -2   4   4        8.36       36.40     39.68 o 
   0   4   4      336.19      308.22     44.93 o 
   2   4   4      920.43      789.32     62.23 o 
   4   4   4     1107.43     1199.29    131.18 o 
   6   4   4      492.47      515.51     57.47 o 
   8   4   4       36.79       26.96     27.30 o 
  10   4   4        8.28       55.89     33.30 o 
  12   4   4      227.63      213.59     43.21 o 
  14   4   4       73.80      104.23     62.64 o 
  16   4   4      188.76      230.39     70.28 o 
  18   4   4       14.63        2.06     36.02 o 
  20   4   4        2.78        0.00     42.16 o 
  22   4   4       15.50       68.05     53.29 o 
 -23   5   4        2.05        0.00     44.18 o 
 -21   5   4        4.31       27.29     50.10 o 
 -19   5   4      312.84      266.68     71.89 o 
 -17   5   4      208.52      162.57     62.65 o 
 -15   5   4       42.03       63.71     44.54 o 
 -13   5   4        7.69        0.00     36.40 o 
 -11   5   4       85.09       69.62     46.43 o 
  -9   5   4       62.71       88.66     60.10 o 
  -7   5   4       13.31       66.82     35.39 o 
  -5   5   4      143.22       89.77     43.20 o 
  -3   5   4      145.25      168.78     47.83 o 
  -1   5   4      158.72      160.11     43.77 o 
   1   5   4       17.40       53.80     29.77 o 
   3   5   4      694.04      592.51     57.79 o 
   5   5   4      293.23      275.67     41.65 o 
   7   5   4       46.57      102.15     41.46 o 
   9   5   4        2.11       59.65     38.64 o 
  11   5   4       13.14        1.86     30.24 o 
  13   5   4       19.14       16.72     33.26 o 
  15   5   4        2.58        1.96     34.76 o 
  17   5   4        3.17        0.00     37.08 o 
  19   5   4        3.60        0.00     58.00 o 
 -18   6   4       23.21       29.53     63.18 o 
 -16   6   4        0.11        1.82     39.47 o 
 -14   6   4       11.83       12.33     42.26 o 
 -12   6   4        0.01        0.00     49.56 o 
 -10   6   4        8.06        5.86     37.41 o 
  -8   6   4      102.31      135.97     63.93 o 
  -6   6   4      380.51      215.05     66.72 o 
  -4   6   4      161.64      164.73     56.95 o 
  -2   6   4       11.78       62.11     45.97 o 
   0   6   4        6.12       34.56     28.86 o 
   2   6   4       66.19       58.16     32.86 o 
   4   6   4        8.09       30.50     37.80 o 
   6   6   4       36.44        3.70     29.66 o 
   8   6   4       16.68       16.73     40.67 o 
  10   6   4        7.04       88.06     60.58 o 
  12   6   4       44.97       32.18     51.73 o 
  -5   7   4       18.80       52.96     65.43 o 
  -3   7   4       15.85       33.63     51.58 o 
  -1   7   4        5.69      103.83     78.19 o 
 -33   1   5       43.44      339.98    140.08 o 
 -31   1   5       41.27        0.00     34.22 o 
 -29   1   5        0.56       13.08     30.04 o 
 -27   1   5      196.40      243.30     46.31 o 
 -25   1   5      145.88      167.56     40.89 o 
 -23   1   5       13.54       11.27     28.98 o 
 -21   1   5      305.25      332.08     43.53 o 
 -19   1   5      129.27      130.71     24.38 o 
 -17   1   5      932.23     1050.11    112.52 o 
 -15   1   5      787.90      914.29     83.88 o 
 -13   1   5     3438.37     3296.14     87.87 o 
 -11   1   5        0.30        7.28     17.73 o 
  -9   1   5      654.60      754.96     89.95 o 
  -7   1   5      897.31      900.62     36.67 o 
  -5   1   5     3173.61     3441.50    100.56 o 
  -3   1   5     1291.81     1337.45     54.58 o 
  -1   1   5    11594.10    11551.81    206.30 o 
   1   1   5       51.56      100.81     21.58 o 
   3   1   5       41.69       95.68     23.95 o 
   5   1   5        4.45       37.44     25.89 o 
   7   1   5      977.58      969.72     45.62 o 
   9   1   5       36.27       52.39     17.74 o 
  11   1   5      241.19      303.24     29.79 o 
  13   1   5       68.45      131.69     25.10 o 
  15   1   5      194.87      192.37     29.85 o 
  17   1   5       36.50       27.67     27.27 o 
  19   1   5       34.19       59.13     30.17 o 
  21   1   5       77.02       90.52     28.87 o 
  23   1   5       27.92       48.15     33.05 o 
  25   1   5       22.05       17.76     58.56 o 
  27   1   5        7.29        0.00     51.40 o 
 -32   2   5        4.21        0.00     57.32 o 
 -30   2   5        1.25       33.49     56.04 o 
 -28   2   5       42.77      116.78     69.93 o 
 -26   2   5      255.04      156.21     52.78 o 
 -24   2   5      414.98      440.88     75.11 o 
 -22   2   5     1384.45     1329.57    104.35 o 
 -20   2   5      549.16      546.43     70.45 o 
 -18   2   5     2062.60     1786.91    114.40 o 
 -16   2   5      480.56      433.06     42.21 o 
 -14   2   5      529.46      427.83     41.58 o 
 -12   2   5        1.10        0.00     20.62 o 
 -10   2   5      181.72      197.85     26.64 o 
  -8   2   5       96.74      109.21     33.29 o 
  -6   2   5     4387.75     4229.77    129.48 o 
  -4   2   5     5684.02     5898.19    140.41 o 
  -2   2   5      501.15      477.94     56.62 o 
   0   2   5       23.14       22.28     14.59 o 
   2   2   5        6.58       61.40     20.42 o 
   4   2   5      111.04      134.40     18.25 o 
   6   2   5     1112.29     1115.85     75.40 o 
   8   2   5     2189.83     2154.39     75.15 o 
  10   2   5      115.94      166.51     21.63 o 
  12   2   5       48.69       45.86     20.05 o 
  14   2   5       43.85      132.69     32.10 o 
  16   2   5       18.37       23.19     31.33 o 
  18   2   5       54.03       33.71     30.24 o 
  20   2   5       10.63       54.56     44.08 o 
  22   2   5       73.31       20.93     42.92 o 
  24   2   5       61.83      228.77     94.08 o 
  26   2   5       32.24       41.53     47.13 o 
 -31   3   5       78.46       26.53     57.10 o 
 -29   3   5        0.13       23.49     64.55 o 
 -27   3   5       11.66       57.82     59.04 o 
 -25   3   5        0.83       38.44     48.78 o 
 -23   3   5     1211.81     1301.95    140.58 o 
 -21   3   5     1924.68     1919.41    152.89 o 
 -19   3   5     2585.05     2670.14    188.93 o 
 -17   3   5     2586.36     2597.35    178.67 o 
 -15   3   5      192.94      262.89     57.00 o 
 -13   3   5        0.00       54.05     26.78 o 
 -11   3   5      388.08      366.52     42.27 o 
  -9   3   5     1246.47     1519.82    118.90 o 
  -7   3   5      171.54      174.47     44.08 o 
  -5   3   5      982.50     1009.92     44.77 o 
  -3   3   5      339.53      426.96     81.13 o 
  -1   3   5      563.11      599.53     39.41 o 
   1   3   5      177.79      192.46     27.22 o 
   3   3   5      201.12      200.48     27.79 o 
   5   3   5       35.98       53.87     26.41 o 
   7   3   5       20.62       52.95     42.04 o 
   9   3   5       52.28       52.91     22.26 o 
  11   3   5      111.44      152.41     57.47 o 
  13   3   5       40.43       80.56     27.94 o 
  15   3   5      187.07      103.29     36.82 o 
  17   3   5      112.22      143.39     53.72 o 
  19   3   5       75.15       45.31     49.45 o 
  21   3   5       16.06      127.15     62.82 o 
  23   3   5       94.62      133.35     67.53 o 
 -28   4   5       49.02        4.32     49.02 o 
 -26   4   5       14.55        0.00     54.01 o 
 -24   4   5        3.33      142.58    102.24 o 
 -22   4   5       38.07      113.11     62.98 o 
 -20   4   5       68.37       20.89     41.11 o 
 -18   4   5      443.23      460.46     72.58 o 
 -16   4   5      177.15      198.93     59.53 o 
 -14   4   5       65.63       19.15     35.75 o 
 -12   4   5      110.64      165.84     35.44 o 
 -10   4   5        1.37        0.00     26.69 o 
  -8   4   5      160.33      223.41     38.09 o 
  -6   4   5        0.31       13.30     34.71 o 
  -4   4   5       10.83       14.29     23.85 o 
  -2   4   5       63.32       48.27     25.82 o 
   0   4   5      593.10      612.16    134.93 o 
   2   4   5     1237.05     1317.64    114.62 o 
   4   4   5     1531.77     1381.85     79.57 o 
   6   4   5        3.69       43.20     27.70 o 
   8   4   5       82.80      174.71     33.30 o 
  10   4   5        0.68        9.50     22.55 o 
  12   4   5        1.30        0.00     35.75 o 
  14   4   5        2.61       25.25     48.57 o 
  16   4   5        4.43       30.28     52.31 o 
  18   4   5       50.27       47.63     49.88 o 
  20   4   5        4.11       52.83     59.53 o 
  22   4   5        1.72      126.48     64.92 o 
 -23   5   5      127.07      185.74     68.96 o 
 -21   5   5        7.60       55.87     74.93 o 
 -19   5   5        0.63        2.77     48.61 o 
 -17   5   5       17.21       29.79     46.36 o 
 -15   5   5      101.47       49.04     47.34 o 
 -13   5   5      118.82      186.25     58.98 o 
 -11   5   5       26.76       39.08     43.30 o 
  -9   5   5      477.59      420.47     51.60 o 
  -7   5   5      411.33      508.16     77.06 o 
  -5   5   5       14.48        0.00     30.32 o 
  -3   5   5       43.23       45.19     50.84 o 
  -1   5   5      451.56      466.23     51.39 o 
   1   5   5        3.94        6.12     27.79 o 
   3   5   5     1324.97     1211.85     79.29 o 
   5   5   5      107.36       74.76     28.58 o 
   7   5   5        0.00       38.55     29.12 o 
   9   5   5       37.56       14.71     34.64 o 
  11   5   5       30.10        0.00     47.75 o 
  13   5   5       16.79       41.59     50.36 o 
  15   5   5      463.24      463.30     94.43 o 
  17   5   5       89.32       75.25     59.28 o 
 -18   6   5        2.56        0.00     59.95 o 
 -16   6   5        0.10        8.35     54.05 o 
 -14   6   5       26.27      131.97     75.68 o 
 -12   6   5        2.51        0.00     38.04 o 
 -10   6   5        5.93       12.63     43.41 o 
  -8   6   5        0.00       20.94     44.97 o 
  -6   6   5       81.60       91.92     43.72 o 
  -4   6   5        2.26       10.45     33.03 o 
  -2   6   5       20.11        0.00     37.77 o 
   0   6   5       76.60      218.48     92.38 o 
   2   6   5       77.12      132.92     42.22 o 
   4   6   5        8.10        1.27     26.01 o 
   6   6   5        6.79        0.00     49.98 o 
   8   6   5       71.99        0.00     49.16 o 
  10   6   5        7.30       97.20     82.74 o 
  12   6   5       24.19        0.00     64.29 o 
 -34   0   6       50.49      195.81    109.09 o 
 -32   0   6       54.49        0.00     52.86 o 
 -30   0   6        0.20       32.81     78.74 o 
 -28   0   6      372.59      281.02     84.67 o 
 -26   0   6     2323.33     2033.74    198.82 o 
 -24   0   6        1.13      101.43     68.62 o 
 -22   0   6       59.18      114.63     76.51 o 
 -20   0   6       28.27        0.00     28.95 o 
 -18   0   6      349.36      363.17     79.76 o 
 -16   0   6      781.81      845.77     68.74 o 
 -14   0   6     3183.69     3245.02    152.78 o 
 -12   0   6       27.53       26.25     23.72 o 
 -10   0   6     2275.21     2100.66     91.84 o 
  -8   0   6       38.99       82.87     22.96 o 
  -6   0   6     3664.18     3147.87    168.98 o 
  -4   0   6     2274.15     2342.10    238.95 o 
  -2   0   6      649.46      662.84     42.50 o 
   0   0   6     2884.30     3116.28    121.16 o 
   2   0   6       16.33        0.00     38.82 o 
   4   0   6     1079.76     1039.14     50.83 o 
   6   0   6        1.73       22.22     15.28 o 
   8   0   6      392.80      371.70     69.70 o 
  10   0   6      386.38      455.99    113.92 o 
  12   0   6       28.21       68.01     27.48 o 
  14   0   6       64.20       25.35     68.35 o 
  16   0   6      896.35      896.68    104.54 o 
  18   0   6      618.17      680.35     83.83 o 
  20   0   6     4207.19     4252.44    288.95 o 
  22   0   6       26.29       11.55     77.10 o 
  24   0   6       37.02      126.78     82.74 o 
  26   0   6        4.27      280.51    142.17 o 
 -33   1   6        2.98        0.00     71.70 o 
 -31   1   6       48.92       86.60     62.76 o 
 -29   1   6        2.05      101.86     40.26 o 
 -27   1   6      107.93       59.48     34.87 o 
 -25   1   6        0.16       36.48     27.59 o 
 -23   1   6       57.49      108.38     44.02 o 
 -21   1   6      157.64      175.06     33.58 o 
 -19   1   6       40.83       13.45     18.41 o 
 -17   1   6      531.77      520.07     39.22 o 
 -15   1   6      303.19      309.55     31.19 o 
 -13   1   6      218.25      195.02     30.77 o 
 -11   1   6      242.11      250.68     29.79 o 
  -9   1   6       30.74       56.42     17.11 o 
  -7   1   6      158.41      154.59     18.27 o 
  -5   1   6      297.33      274.35     31.71 o 
  -3   1   6       52.57       64.58     15.86 o 
  -1   1   6      178.67      251.04     29.96 o 
   1   1   6       29.94       61.44     37.57 o 
   3   1   6      130.79      209.37     35.40 o 
   5   1   6      692.89      765.85     57.38 o 
   7   1   6      226.87      181.16     14.33 o 
   9   1   6      330.75      330.34     72.24 o 
  11   1   6      280.63      240.15     36.46 o 
  13   1   6        0.72        0.00     18.13 o 
  15   1   6      119.99      108.60     26.30 o 
  17   1   6        9.41        0.00     17.92 o 
  19   1   6        9.26       20.69     30.12 o 
  21   1   6        1.52        0.00     26.93 o 
  23   1   6        5.10        0.00     42.87 o 
  25   1   6        0.21       54.31     56.02 o 
 -32   2   6       49.12      207.63    133.34 o 
 -30   2   6        0.08       64.92     55.45 o 
 -28   2   6       32.94       97.66     92.44 o 
 -26   2   6       11.37       24.93     74.74 o 
 -24   2   6       77.88       62.77     64.98 o 
 -22   2   6     1686.13     1576.59    139.03 o 
 -20   2   6      167.17      258.02     59.69 o 
 -18   2   6     2311.05     2004.93    161.69 o 
 -16   2   6       16.44       34.90     28.91 o 
 -14   2   6      173.29      206.29     43.43 o 
 -12   2   6      107.90      113.13     29.38 o 
 -10   2   6      192.20      177.33     29.05 o 
  -8   2   6      136.97      154.33     40.09 o 
  -6   2   6      537.15      560.75     32.73 o 
  -4   2   6     1812.69     1812.24     72.71 o 
  -2   2   6     4369.46     4455.72    118.08 o 
   0   2   6      155.22      113.46     28.08 o 
   2   2   6       24.99       23.76     10.23 o 
   4   2   6      135.80       92.99     20.17 o 
   6   2   6       85.49       63.49     35.22 o 
   8   2   6      212.86      241.84     39.59 o 
  10   2   6      306.38      402.23     51.12 o 
  12   2   6      394.02      434.24     57.73 o 
  14   2   6       95.19       65.71     36.86 o 
  16   2   6      139.86      248.47     51.23 o 
  18   2   6       13.30        0.00     29.70 o 
  20   2   6        2.05        0.00     45.86 o 
  22   2   6        0.06       14.31     47.75 o 
  24   2   6      291.10      320.26     76.84 o 
 -31   3   6       99.82      223.57     83.17 o 
 -29   3   6        4.12       82.52     60.96 o 
 -27   3   6        0.52        0.00     70.81 o 
 -25   3   6        3.07        0.00     46.90 o 
 -23   3   6       49.59      146.95     85.54 o 
 -21   3   6      165.47      232.22     62.49 o 
 -19   3   6     1880.19     1912.07    152.30 o 
 -17   3   6     1173.47     1021.45     95.98 o 
 -15   3   6        0.24       32.54     39.94 o 
 -13   3   6      283.68      312.06     43.90 o 
 -11   3   6      134.31      122.10     33.73 o 
  -9   3   6      391.36      383.10     39.53 o 
  -7   3   6      381.02      407.50     42.86 o 
  -5   3   6        2.72       50.56     18.78 o 
  -3   3   6        0.21       77.86     35.20 o 
   1   3   6      166.70      143.88     25.36 o 
   3   3   6        5.83       39.55     25.21 o 
   5   3   6      399.95      372.38     39.37 o 
   7   3   6        5.92       22.89     21.69 o 
   9   3   6       41.08       28.43     30.34 o 
  11   3   6      185.94      186.87     37.13 o 
  13   3   6        6.03       25.57     25.81 o 
  15   3   6        0.08      115.63     55.42 o 
  17   3   6       20.89        0.00     65.72 o 
  19   3   6        7.17        7.06     40.57 o 
  21   3   6        0.01       67.94     76.32 o 
  23   3   6       27.76      104.47     77.88 o 
 -28   4   6       32.45       20.15     53.19 o 
 -26   4   6        0.00        0.00     51.64 o 
 -24   4   6      162.05      178.09     70.08 o 
 -22   4   6       25.22       26.73     45.22 o 
 -20   4   6       32.45      190.72     71.02 o 
 -18   4   6      129.09       76.91     47.18 o 
 -16   4   6        0.34        0.00     52.45 o 
 -14   4   6        4.81        4.38     40.60 o 
 -12   4   6       92.69       76.55     32.44 o 
 -10   4   6       56.11      129.47     40.06 o 
  -8   4   6       79.27       57.20     32.84 o 
  -6   4   6       36.69       46.89     37.14 o 
  -4   4   6        0.14        7.74     18.38 o 
  -2   4   6       46.47       49.63     47.45 o 
   0   4   6      460.16      421.37     49.87 o 
   2   4   6     3446.45     3375.21    163.93 o 
   4   4   6      902.25      881.46     66.52 o 
   6   4   6      139.94       55.51     33.91 o 
   8   4   6       12.78       32.12     31.89 o 
  10   4   6        2.48       36.77     29.19 o 
  12   4   6       76.57      111.17     54.77 o 
  14   4   6       92.81       24.14     42.40 o 
  16   4   6      400.20      409.79     82.46 o 
  18   4   6        9.96       24.26     45.46 o 
  20   4   6        7.49        0.00     54.54 o 
 -23   5   6      259.08      367.12     84.80 o 
 -21   5   6      222.13      217.49    103.71 o 
 -19   5   6        0.51       18.58     47.33 o 
 -17   5   6       46.43        1.75     36.76 o 
 -15   5   6       46.59       66.71     50.58 o 
 -13   5   6       32.30       56.13     49.57 o 
 -11   5   6      226.93      210.18     62.46 o 
  -9   5   6      256.64      272.03     52.14 o 
  -7   5   6        0.15       60.52     32.83 o 
  -5   5   6       76.17       81.08     44.64 o 
  -3   5   6       57.52      153.46     42.20 o 
  -1   5   6      143.49      154.59     39.37 o 
   1   5   6       73.51       94.56     48.26 o 
   3   5   6      165.21      195.54     42.81 o 
   5   5   6       27.49        5.44     24.22 o 
   7   5   6       67.90       68.15     38.50 o 
   9   5   6       30.03       57.76     50.72 o 
  11   5   6       14.78        0.00     54.07 o 
  13   5   6       45.70       83.12     75.30 o 
  15   5   6      446.19      585.73    111.74 o 
 -18   6   6       42.69       17.48     53.44 o 
 -16   6   6        7.83       14.08     69.87 o 
 -14   6   6       12.09       29.19     59.96 o 
 -12   6   6        2.10       39.66     58.58 o 
 -10   6   6      230.84      162.23     62.54 o 
  -8   6   6       51.90       30.54     46.94 o 
  -6   6   6      279.04      221.14     57.23 o 
  -4   6   6       36.55        0.00     34.58 o 
  -2   6   6      368.78      443.73     75.54 o 
   0   6   6        6.81        0.00     41.73 o 
   2   6   6        0.09        0.00     39.36 o 
   4   6   6        9.88       32.58     45.01 o 
   6   6   6        2.43       61.30     54.14 o 
   8   6   6        9.64        0.00     48.06 o 
  10   6   6        1.99        2.11     49.84 o 
 -33   1   7        8.36        0.00     59.32 o 
 -31   1   7       79.01      152.82     73.16 o 
 -29   1   7        8.03       54.59     90.50 o 
 -27   1   7       46.64       83.47     45.95 o 
 -25   1   7      236.31      283.22     35.38 o 
 -23   1   7      120.32      102.91     27.96 o 
 -21   1   7      623.60      631.54     78.29 o 
 -19   1   7        9.44        0.00     20.53 o 
 -17   1   7      128.41      118.44     24.69 o 
 -15   1   7      239.81      240.50     30.20 o 
 -13   1   7      280.08      285.86     28.14 o 
 -11   1   7      355.36      327.64     30.10 o 
  -9   1   7       12.51       47.48     23.34 o 
  -7   1   7        7.59       38.89     29.97 o 
  -5   1   7       86.14       75.70     15.86 o 
  -3   1   7     3164.61     3411.62     94.98 o 
  -1   1   7    13677.54    13788.58    296.58 o 
   1   1   7       54.85       62.05     29.40 o 
   3   1   7     1125.57     1074.26     86.69 o 
   5   1   7      206.10      258.98     54.11 o 
   7   1   7     1613.56     1842.28     95.07 o 
   9   1   7      276.91      309.20     41.66 o 
  11   1   7      192.39      233.12     40.58 o 
  13   1   7        2.98       57.88     35.75 o 
  15   1   7       92.74       50.23     25.54 o 
  17   1   7       21.31       40.26     37.76 o 
  19   1   7     1754.17     1754.46    146.88 o 
  21   1   7      223.52      189.14     44.06 o 
  23   1   7        4.11       28.18     51.00 o 
  25   1   7       20.58        0.00     56.91 o 
 -32   2   7        4.57       35.91     67.40 o 
 -30   2   7        0.04       29.44     48.66 o 
 -28   2   7       70.30      116.51     63.73 o 
 -26   2   7      282.66      302.57     74.18 o 
 -24   2   7       24.77       32.80     42.61 o 
 -22   2   7      239.18      240.40     59.31 o 
 -20   2   7        1.07       41.57     32.83 o 
 -18   2   7      262.05      218.11     39.50 o 
 -16   2   7      200.58      253.14     70.15 o 
 -14   2   7       39.94      123.61     39.16 o 
 -12   2   7       74.15       55.70     36.38 o 
 -10   2   7       93.28      138.57     30.09 o 
  -8   2   7      147.99      126.48     16.44 o 
  -6   2   7      289.62      311.30     26.78 o 
  -4   2   7      236.02      220.85     25.34 o 
  -2   2   7     9488.36     9426.18    232.61 o 
   0   2   7     1130.23     1015.92     38.33 o 
   2   2   7      559.42      622.29     53.47 o 
   4   2   7       15.53       64.73     30.63 o 
   6   2   7       11.84       28.90     31.07 o 
   8   2   7        6.57       63.07     29.04 o 
  10   2   7      671.35      657.12     66.86 o 
  12   2   7      583.50      573.52     65.40 o 
  14   2   7       67.82       65.58     34.77 o 
  16   2   7       96.80      100.61     41.82 o 
  18   2   7       29.29       31.02     40.70 o 
  20   2   7        4.18        0.00     38.64 o 
  22   2   7       15.87        0.00     54.34 o 
  24   2   7        1.53       61.86     61.40 o 
 -31   3   7       73.59       23.70     67.67 o 
 -29   3   7       15.95       56.92     57.87 o 
 -27   3   7       15.44        0.00     45.71 o 
 -25   3   7       18.58       40.97     55.36 o 
 -23   3   7      304.12      391.46     80.16 o 
 -21   3   7       27.65        0.00     36.48 o 
 -19   3   7      450.15      491.42     76.54 o 
 -17   3   7      159.24      150.24     53.76 o 
 -15   3   7       12.04       36.66     32.56 o 
 -13   3   7       25.11        7.67     25.56 o 
 -11   3   7      133.42      166.89     60.19 o 
  -9   3   7       12.28        7.50     26.07 o 
  -7   3   7      241.28      210.37     34.42 o 
  -5   3   7      203.80      171.28     24.30 o 
  -3   3   7        2.11        5.92     19.36 o 
  -1   3   7      145.78      126.33     33.95 o 
   1   3   7      389.29      342.10     33.17 o 
   3   3   7        1.63       37.55     17.12 o 
   5   3   7      300.36      293.64     49.04 o 
   7   3   7       20.67        0.00     41.76 o 
   9   3   7      133.34      168.98     81.13 o 
  11   3   7      647.62      601.81     67.31 o 
  13   3   7       47.48       74.98     42.92 o 
  15   3   7      252.39      327.03     58.57 o 
  17   3   7        6.89       44.27     45.01 o 
  19   3   7        5.83       57.93     51.07 o 
  21   3   7        0.07       20.43     60.62 o 
 -28   4   7       10.03      118.27     80.07 o 
 -26   4   7        0.72       44.45     56.31 o 
 -24   4   7       85.45       55.13     55.30 o 
 -22   4   7       18.14        0.00     57.10 o 
 -20   4   7       20.25       13.89     40.75 o 
 -18   4   7       33.77       63.16     50.36 o 
 -16   4   7       36.52      158.47     59.75 o 
 -14   4   7      168.19      165.99     53.02 o 
 -12   4   7        0.87        0.00     24.22 o 
 -10   4   7      531.42      577.89     64.39 o 
  -8   4   7        7.49       11.66     29.89 o 
  -6   4   7      135.35      164.42     80.42 o 
  -4   4   7       88.17       87.09     34.58 o 
  -2   4   7      228.36      265.76     40.88 o 
   0   4   7        1.69        0.43     27.74 o 
   2   4   7     1016.18     1101.79     71.65 o 
   4   4   7      489.64      555.53     67.77 o 
   6   4   7       21.58       77.59     35.50 o 
   8   4   7        0.14       15.71     28.20 o 
  10   4   7        9.74       38.76     32.37 o 
  12   4   7        2.01        0.00     47.85 o 
  14   4   7      165.90      325.85     80.79 o 
  16   4   7      256.81      133.65     65.79 o 
  18   4   7        0.30        0.00     47.80 o 
 -23   5   7      189.23      156.11     72.43 o 
 -21   5   7       49.63        0.00     45.89 o 
 -19   5   7       56.44        0.00     54.80 o 
 -17   5   7        0.17        3.48     47.96 o 
 -15   5   7        1.12        3.69     45.22 o 
 -13   5   7       53.29      104.64     52.65 o 
 -11   5   7        8.04       77.48     75.98 o 
  -9   5   7        5.79        0.00     37.49 o 
  -7   5   7       92.20       85.22     51.77 o 
  -5   5   7       44.19       44.89     31.86 o 
  -3   5   7       21.27       26.09     31.51 o 
  -1   5   7       29.14       39.58     25.92 o 
   1   5   7        7.79        9.48     44.82 o 
   3   5   7      180.26      197.14     48.43 o 
   5   5   7       28.36        0.69     31.49 o 
   7   5   7        0.16        0.00     38.59 o 
   9   5   7        1.30       10.55     45.27 o 
  11   5   7        5.01       83.21     61.24 o 
  13   5   7       78.26       77.68     58.93 o 
  15   5   7       95.70      105.33     66.82 o 
 -16   6   7        3.64        0.00     56.77 o 
 -14   6   7       14.42       25.01     52.04 o 
 -12   6   7        9.84       81.52     69.34 o 
 -10   6   7        4.31        0.00     55.53 o 
  -8   6   7      161.77      150.14     63.51 o 
  -6   6   7      331.12      332.17     64.20 o 
  -4   6   7       42.90        0.00     35.33 o 
  -2   6   7        4.27       30.52     40.65 o 
   0   6   7        2.15      115.41     59.42 o 
   2   6   7       35.52       60.19     66.31 o 
   4   6   7        9.16       27.83     61.22 o 
   6   6   7        6.74        0.00     77.12 o 
   8   6   7        5.89       41.08     71.93 o 
 -34   0   8        6.66        0.00    118.66 o 
 -32   0   8       36.39        0.00     68.08 o 
 -30   0   8      105.62       47.51     82.84 o 
 -28   0   8      123.80      186.45     52.40 o 
 -26   0   8      252.00      293.16     57.70 o 
 -24   0   8       69.97      109.31     41.36 o 
 -22   0   8        5.82        0.00     38.99 o 
 -20   0   8       10.13       60.85     48.94 o 
 -18   0   8     1261.60     1420.51    108.33 o 
 -16   0   8      913.13      996.38     82.64 o 
 -14   0   8     5869.15     6091.62    265.62 o 
 -12   0   8      923.92      913.41    146.35 o 
 -10   0   8      220.97      294.66     64.72 o 
  -8   0   8     1369.54     1396.67     89.85 o 
  -6   0   8     2972.80     3310.35    506.89 o 
  -4   0   8        6.74       25.91     71.08 o 
  -2   0   8     2135.75     2427.41    188.21 o 
   0   0   8        9.51       18.16     18.87 o 
   2   0   8      939.75      725.42    102.12 o 
   4   0   8      600.93      668.66    123.49 o 
   6   0   8     1423.46     1349.47    228.90 o 
   8   0   8       64.83      109.52     45.97 o 
  10   0   8      158.72      166.71     36.29 o 
  12   0   8        2.61        2.30     41.60 o 
  14   0   8      189.33      249.21     82.16 o 
  16   0   8       75.87      100.97     69.34 o 
  18   0   8      721.83      945.47    155.29 o 
  20   0   8     1315.37     1204.85    179.02 o 
  22   0   8       27.10      263.29     91.82 o 
  24   0   8        0.59       60.03     71.77 o 
 -33   1   8        0.45       64.62     78.04 o 
 -31   1   8        5.13       19.54     40.98 o 
 -29   1   8       53.44        0.00     38.05 o 
 -27   1   8       50.43      147.07     53.98 o 
 -25   1   8        5.18        0.00     18.92 o 
 -23   1   8        5.41       26.70     27.96 o 
 -21   1   8      179.96      197.22     39.12 o 
 -19   1   8     1252.15     1227.13     75.18 o 
 -17   1   8       34.06       95.49     33.15 o 
 -15   1   8     1985.11     2189.88    113.32 o 
 -13   1   8      220.08      250.41     30.92 o 
 -11   1   8       14.86       45.22     40.41 o 
  -9   1   8      106.20      102.48     25.64 o 
  -7   1   8     4647.93     4999.72    147.83 o 
  -5   1   8     7460.55     7379.51    193.57 o 
  -3   1   8     5454.49     5752.12    160.62 o 
  -1   1   8     6819.94     7085.96    269.00 o 
   1   1   8      113.92      176.08     40.08 o 
   3   1   8      383.67      381.30     44.46 o 
   5   1   8      782.87      837.82     93.38 o 
   7   1   8      964.63      990.08     78.37 o 
   9   1   8       49.31       52.61     33.62 o 
  11   1   8        0.12       79.34     62.27 o 
  13   1   8       17.07       41.62     29.48 o 
  15   1   8       20.04       22.84     27.80 o 
  17   1   8       13.32       41.74     35.78 o 
  19   1   8       30.93        0.00     48.47 o 
  21   1   8       57.61       24.39     44.93 o 
  23   1   8        1.74       43.86     74.72 o 
 -32   2   8        4.97       57.16     57.09 o 
 -30   2   8       12.58       12.78     46.93 o 
 -28   2   8        0.80      108.63     68.45 o 
 -26   2   8        3.61       90.24     59.43 o 
 -24   2   8      308.09      317.87     69.74 o 
 -22   2   8     1059.36      998.88    109.03 o 
 -20   2   8      815.31      871.97     79.01 o 
 -18   2   8      449.00      553.34     86.40 o 
 -16   2   8      225.38      265.02     47.34 o 
 -14   2   8      134.83      158.43     32.15 o 
 -12   2   8       16.86       32.25     24.70 o 
 -10   2   8      154.70      208.85     23.40 o 
  -8   2   8        6.95        0.00     17.53 o 
  -6   2   8      224.41      256.39     25.20 o 
  -4   2   8      169.74      161.36     27.80 o 
  -2   2   8     6460.16     5951.67    259.25 o 
   0   2   8      406.26      520.08     51.75 o 
   2   2   8      416.49      467.90     54.94 o 
   4   2   8        0.01       49.84     37.81 o 
   6   2   8      232.77      295.63     49.14 o 
   8   2   8       71.03       73.06     34.24 o 
  10   2   8      128.01      131.90     40.92 o 
  12   2   8       98.61       72.90     36.70 o 
  14   2   8      111.13      148.65     48.77 o 
  16   2   8      161.57      229.54     54.81 o 
  18   2   8        7.60       51.99     41.78 o 
  20   2   8       16.51       22.66     43.57 o 
  22   2   8        0.27       22.18     59.62 o 
 -31   3   8        8.35        0.00     72.04 o 
 -29   3   8       15.81       27.63     60.49 o 
 -27   3   8       46.57       73.01     55.06 o 
 -25   3   8       97.95       31.39     47.30 o 
 -23   3   8     1192.21     1181.78    128.51 o 
 -21   3   8       27.72        0.00     37.18 o 
 -19   3   8       23.83       23.73     40.61 o 
 -17   3   8      131.24      208.63     56.10 o 
 -15   3   8        1.13       43.94     36.33 o 
 -13   3   8        3.89       81.22     34.38 o 
 -11   3   8      220.51      207.21     32.95 o 
  -9   3   8      208.88      237.07     41.59 o 
  -7   3   8        1.63        5.15     22.72 o 
  -5   3   8       89.53      112.13     45.98 o 
  -3   3   8       17.92       17.50     18.91 o 
  -1   3   8       42.95       31.43     31.80 o 
   1   3   8     1424.40     1342.72     89.97 o 
   3   3   8     2448.64     2693.17    154.24 o 
   5   3   8      143.24      163.43     41.68 o 
   7   3   8        7.93        0.00     47.06 o 
   9   3   8       59.60      125.96     37.67 o 
  11   3   8        0.39       54.00     29.35 o 
  13   3   8       25.36       20.83     41.76 o 
  15   3   8      245.87      155.38     60.21 o 
  17   3   8       58.55       19.53     45.43 o 
  19   3   8       17.32       40.46     52.89 o 
 -28   4   8        0.78       38.47     58.12 o 
 -26   4   8        1.75       70.80     59.10 o 
 -24   4   8       46.61        0.00     39.70 o 
 -22   4   8      183.31      206.02     66.76 o 
 -20   4   8      116.25      150.64     63.68 o 
 -18   4   8       14.84       15.76     38.59 o 
 -16   4   8      103.16      171.83     64.80 o 
 -14   4   8        2.88        0.00     45.49 o 
 -12   4   8      429.07      583.79     69.25 o 
 -10   4   8      940.82      918.11    140.49 o 
  -8   4   8      232.56      194.35     44.25 o 
  -6   4   8       51.43      121.28     53.49 o 
  -4   4   8        0.04       44.10     47.50 o 
  -2   4   8      500.08      457.76     43.82 o 
   0   4   8      190.34      205.81     49.52 o 
   2   4   8      410.46      365.00     54.18 o 
   4   4   8      269.40      235.04     52.58 o 
   6   4   8       29.51        0.00     34.66 o 
   8   4   8        9.61       34.16     39.13 o 
  10   4   8        1.43       21.72     45.51 o 
  12   4   8       61.19       43.80     48.64 o 
  14   4   8        7.84       77.97     58.29 o 
  16   4   8        3.05        0.00     52.54 o 
 -23   5   8       12.61        0.00     48.02 o 
 -21   5   8        7.33        0.00     47.13 o 
 -19   5   8      110.40      211.16     74.31 o 
 -17   5   8       40.66       70.48     56.01 o 
 -15   5   8       25.47       40.19     48.15 o 
 -13   5   8       27.43        0.00     58.55 o 
 -11   5   8       13.90       91.42     41.42 o 
  -9   5   8        7.19        0.00     33.65 o 
  -7   5   8       33.55       78.51     46.13 o 
  -5   5   8        0.73        8.70     30.26 o 
  -3   5   8       12.85       12.22     29.83 o 
  -1   5   8        1.00        8.74     25.00 o 
   1   5   8      117.61       84.16     39.77 o 
   3   5   8       70.64       60.96     42.95 o 
   5   5   8       14.75       20.84     46.00 o 
   7   5   8       10.26        5.71     32.41 o 
   9   5   8        0.01       58.56     56.82 o 
  11   5   8        0.16        0.00     47.70 o 
  13   5   8        6.35       61.71     71.66 o 
 -16   6   8        3.73      118.90     71.07 o 
 -14   6   8        0.42       16.68     57.38 o 
 -12   6   8        0.00        0.00     59.74 o 
 -10   6   8        1.64       42.64     58.49 o 
  -8   6   8       67.97       16.95     41.96 o 
  -6   6   8       37.63       41.21     40.97 o 
  -4   6   8       33.68        0.00     39.81 o 
  -2   6   8       17.31       45.43     57.22 o 
   0   6   8       24.10       46.74     49.33 o 
   2   6   8       10.89       29.27     45.54 o 
   4   6   8        0.48        4.94     56.06 o 
 -33   1   9        6.58       62.86     63.93 o 
 -31   1   9        9.24       53.72     44.75 o 
 -29   1   9       63.79        1.20     35.94 o 
 -27   1   9      632.92      479.83     75.86 o 
 -25   1   9        2.62       57.27     38.62 o 
 -23   1   9      101.73       79.54     31.96 o 
 -21   1   9      137.44      102.02     33.77 o 
 -19   1   9      493.21      584.68     52.00 o 
 -17   1   9      124.34      101.01     31.09 o 
 -15   1   9      707.42      683.84     64.39 o 
 -13   1   9      324.07      315.35     42.10 o 
 -11   1   9      520.69      523.85     42.89 o 
  -9   1   9       19.60       13.42     19.04 o 
  -7   1   9      487.29      532.17     51.45 o 
  -5   1   9     2500.95     2596.13     93.06 o 
  -3   1   9      363.60      310.46     30.92 o 
  -1   1   9     1778.65     1701.22    126.08 o 
   1   1   9        9.10        7.81     23.42 o 
   3   1   9      357.47      426.88     50.12 o 
   5   1   9      359.37      401.21     54.45 o 
   7   1   9      232.51      237.78     45.74 o 
   9   1   9        8.72        1.03     27.68 o 
  11   1   9        0.53        0.00     26.91 o 
  13   1   9        8.70        0.00     27.80 o 
  15   1   9        4.73       25.74     41.55 o 
  17   1   9       12.19        0.00     50.67 o 
  19   1   9       63.85       53.76     47.03 o 
  21   1   9        4.02       53.08     63.05 o 
 -32   2   9       27.26        0.00     49.17 o 
 -30   2   9        2.85        0.00     53.04 o 
 -28   2   9        8.16       16.79     45.52 o 
 -26   2   9        0.00       35.36     53.14 o 
 -24   2   9       18.65       63.13     47.78 o 
 -22   2   9       97.24       54.78     37.14 o 
 -20   2   9     1533.55     1791.89    198.82 o 
 -18   2   9     3345.84     3475.61    183.77 o 
 -16   2   9       35.22       51.77     41.23 o 
 -14   2   9       58.17      144.18     41.75 o 
 -12   2   9       52.41      122.29     41.47 o 
 -10   2   9      559.30      529.40     49.78 o 
  -8   2   9       31.08       40.36     25.17 o 
  -6   2   9      571.91      629.62     41.10 o 
  -4   2   9      110.83      112.81     19.61 o 
  -2   2   9      411.04      453.71     66.78 o 
   0   2   9       10.14      131.23     39.28 o 
   2   2   9       44.80       98.54     38.63 o 
   4   2   9       59.01       83.66     40.29 o 
   6   2   9       42.78       99.39     56.31 o 
   8   2   9       98.52      124.24     44.12 o 
  10   2   9        0.03        9.10     29.48 o 
  12   2   9       26.39        0.00     36.29 o 
  14   2   9       97.07       62.36     40.61 o 
  16   2   9        2.05        9.79     33.18 o 
  18   2   9        0.54       41.35     47.66 o 
  20   2   9        2.90       34.95     89.13 o 
 -29   3   9       87.81      162.04     76.79 o 
 -27   3   9       54.77       43.50     57.15 o 
 -25   3   9       36.31       21.01     49.39 o 
 -23   3   9     1509.65     1202.40    121.41 o 
 -21   3   9       57.23      125.55     54.73 o 
 -19   3   9      944.49      906.71    104.87 o 
 -17   3   9      165.59      143.86     44.38 o 
 -15   3   9       76.82      108.47     58.02 o 
 -13   3   9       47.29       29.66     33.42 o 
 -11   3   9       66.96       62.22     36.23 o 
  -9   3   9        1.19       25.19     30.08 o 
  -7   3   9        0.09       47.14     31.59 o 
  -5   3   9        1.40       17.73     26.83 o 
  -3   3   9        5.67        0.00     17.91 o 
  -1   3   9      994.99      959.09     74.27 o 
   1   3   9      914.65      879.17    101.50 o 
   3   3   9      788.31      752.60     74.59 o 
   5   3   9       11.41       12.27     30.90 o 
   7   3   9      150.67      107.56     41.96 o 
   9   3   9        1.45       51.36     35.16 o 
  11   3   9        0.22       96.53     55.25 o 
  13   3   9        0.15       35.22     43.59 o 
  15   3   9       78.98        0.00     50.02 o 
  17   3   9       16.24       66.33     71.11 o 
 -26   4   9        6.86       42.84     56.80 o 
 -24   4   9      472.89      468.03     95.74 o 
 -22   4   9      333.51      479.61     95.35 o 
 -20   4   9       32.69       12.58     41.45 o 
 -18   4   9        0.77       24.11     43.36 o 
 -16   4   9       53.29      126.30     49.72 o 
 -14   4   9      160.07      109.17     37.97 o 
 -12   4   9        5.87       57.74     54.22 o 
 -10   4   9       82.91       44.54     37.41 o 
  -8   4   9        3.32       16.79     34.45 o 
  -6   4   9       43.00       67.92     42.22 o 
  -4   4   9       18.98        8.44     18.40 o 
  -2   4   9      325.12      334.63     50.62 o 
   0   4   9        7.76       30.06     25.93 o 
   2   4   9     1323.76     1206.09    103.61 o 
   4   4   9      208.32      287.76     54.25 o 
   6   4   9       16.61        7.69     36.58 o 
   8   4   9        4.90        0.00     33.00 o 
  10   4   9       22.53        0.00     30.42 o 
  12   4   9       10.95        0.00     41.68 o 
  14   4   9        0.23       72.10     59.09 o 
 -21   5   9        3.87        0.00     53.85 o 
 -19   5   9        4.45        0.00     61.34 o 
 -17   5   9        5.34       14.55     40.16 o 
 -15   5   9       74.93       70.74     52.89 o 
 -13   5   9       22.89        8.76     44.98 o 
 -11   5   9       93.42       37.73     30.39 o 
  -9   5   9      267.05      206.04     53.96 o 
  -7   5   9       60.60       27.76     55.61 o 
  -5   5   9        0.95       24.44     45.93 o 
  -3   5   9       51.08      166.95     66.82 o 
  -1   5   9       10.21        0.00     45.87 o 
   1   5   9      176.98      109.27     60.61 o 
   3   5   9       41.36       27.57     36.66 o 
   5   5   9        0.03       37.64     50.59 o 
   7   5   9       53.89       59.30     56.10 o 
   9   5   9        0.00       30.03     50.68 o 
  11   5   9       64.48      136.00     72.78 o 
 -12   6   9       24.72      103.01     68.00 o 
 -10   6   9        2.51        0.00     55.98 o 
  -8   6   9       23.55      144.36    218.17 o 
  -6   6   9        5.94       16.48     44.13 o 
  -4   6   9        0.04       27.17     45.10 o 
  -2   6   9      202.17      169.71     76.71 o 
   0   6   9       51.73       69.95     57.85 o 
   2   6   9        3.91      166.81     88.05 o 
 -32   0  10      213.64      346.67    176.07 o 
 -30   0  10       12.25       57.67     44.33 o 
 -28   0  10      345.43      217.49     85.48 o 
 -26   0  10      425.24      412.76    122.20 o 
 -24   0  10       74.92      174.44     66.32 o 
 -22   0  10      444.88      388.96     65.08 o 
 -20   0  10        0.04       47.80     38.72 o 
 -18   0  10       28.09       83.39     68.90 o 
 -16   0  10      811.21      941.31    106.04 o 
 -14   0  10      504.44      567.82    112.06 o 
 -12   0  10       52.50      115.80     55.14 o 
 -10   0  10        2.56       55.64    105.26 o 
  -8   0  10        6.83        0.00     51.95 o 
  -6   0  10       16.74       30.28     27.50 o 
  -4   0  10        0.22       40.20     34.09 o 
  -2   0  10      285.99      302.43     93.06 o 
   0   0  10       18.03        0.00     21.14 o 
   2   0  10      296.32      234.83     81.51 o 
   4   0  10      206.99      327.55     94.42 o 
   6   0  10      442.74      485.16    114.14 o 
   8   0  10      243.83      278.24     97.54 o 
  10   0  10        3.85       24.61     75.46 o 
  12   0  10        2.62        8.20     82.02 o 
  14   0  10      188.86      348.80    168.14 o 
  16   0  10      151.19      224.80    126.86 o 
  18   0  10      983.10      916.54    189.01 o 
  20   0  10      360.29      544.20    152.27 o 
 -33   1  10        0.25       18.61     67.03 o 
 -31   1  10       13.63       70.31     48.37 o 
 -29   1  10        4.96       42.29     45.94 o 
 -27   1  10      154.79      224.55     59.80 o 
 -25   1  10       33.17       37.81     49.83 o 
 -23   1  10      233.43      247.00     51.66 o 
 -21   1  10        1.97       34.38     66.28 o 
 -19   1  10      947.02      967.87     72.76 o 
 -17   1  10        0.04       41.30     34.91 o 
 -15   1  10      178.48      177.58     39.25 o 
 -13   1  10       19.50       41.43     32.34 o 
 -11   1  10        1.09       34.35     35.05 o 
  -9   1  10      149.69      196.48     32.42 o 
  -7   1  10      418.96      431.45     43.21 o 
  -5   1  10        0.99       24.43     23.43 o 
  -3   1  10       18.71       40.03     42.86 o 
  -1   1  10       20.17       38.60     33.32 o 
   1   1  10       50.47      151.10     45.32 o 
   3   1  10       12.73       18.09     26.82 o 
   5   1  10        2.56       37.36     50.18 o 
   7   1  10        0.03        0.00     29.12 o 
   9   1  10       53.13       18.14     31.45 o 
  11   1  10        9.20       44.03     42.09 o 
  13   1  10       29.46        7.41     38.15 o 
  15   1  10      148.88      229.94     69.69 o 
  17   1  10       13.60       54.09    118.82 o 
  19   1  10      185.79      229.06     72.57 o 
 -32   2  10      100.47      197.85     76.81 o 
 -30   2  10        0.19       43.32     53.58 o 
 -28   2  10       13.69       53.25     47.56 o 
 -26   2  10       62.55      149.66     70.48 o 
 -24   2  10      216.12      217.63     67.91 o 
 -22   2  10      481.96      520.63     75.92 o 
 -20   2  10     1548.64     1596.58    122.55 o 
 -18   2  10      557.61      511.87     73.58 o 
 -16   2  10       23.05       35.05     38.06 o 
 -14   2  10        5.90      104.88     44.13 o 
 -12   2  10        9.89       59.29     52.51 o 
 -10   2  10       91.75      122.69     39.82 o 
  -8   2  10       34.76       43.23     19.73 o 
  -6   2  10      397.46      392.76     36.26 o 
  -4   2  10       30.09       46.68     36.67 o 
  -2   2  10      680.14      631.83     64.01 o 
   0   2  10      213.80      253.76     49.94 o 
   2   2  10        0.42       30.73     37.82 o 
   4   2  10       26.03       97.38     58.63 o 
   6   2  10        0.08       71.26     53.49 o 
   8   2  10        0.50        0.00     31.21 o 
  10   2  10      192.27      153.89     49.54 o 
  12   2  10       23.55       13.85     30.58 o 
  14   2  10       34.86       62.35     58.16 o 
  16   2  10        5.95       11.73     41.72 o 
  18   2  10       65.96       54.63     64.64 o 
 -29   3  10        4.73      100.98     98.81 o 
 -27   3  10       13.71      126.51     68.43 o 
 -25   3  10       87.86      161.80     88.24 o 
 -23   3  10        0.35      112.52     90.62 o 
 -21   3  10        7.42       75.50     77.98 o 
 -19   3  10      438.79      458.01     68.40 o 
 -17   3  10        3.18       43.70     37.94 o 
 -15   3  10       47.58       75.55     31.40 o 
 -13   3  10      135.50       57.48     33.95 o 
 -11   3  10       23.52       66.06     40.34 o 
  -9   3  10       13.86        0.00     32.48 o 
  -7   3  10        0.09        0.00     20.13 o 
  -5   3  10       42.43       64.58     38.16 o 
  -3   3  10      471.73      468.91     54.78 o 
  -1   3  10      176.93      238.39     45.74 o 
   1   3  10      335.01      346.53     59.98 o 
   3   3  10       38.98       94.21     45.07 o 
   5   3  10       33.64       30.11     33.37 o 
   7   3  10       17.71      107.92     40.53 o 
   9   3  10      130.09      171.79     48.27 o 
  11   3  10      193.51      247.26     58.28 o 
  13   3  10        0.14       36.65     41.90 o 
  15   3  10        0.45        0.00     42.47 o 
  17   3  10        0.00        0.00     67.84 o 
 -26   4  10        5.48        0.00     53.63 o 
 -24   4  10      341.16      378.33     91.18 o 
 -22   4  10       28.19       20.34     44.67 o 
 -20   4  10        2.20        0.00     38.13 o 
 -18   4  10        3.89        0.00     49.67 o 
 -16   4  10       15.65        0.00     43.16 o 
 -14   4  10       13.23        0.00     31.67 o 
 -12   4  10       39.40        0.00     27.95 o 
 -10   4  10       47.10       18.58     45.66 o 
  -8   4  10        6.87       51.30     47.34 o 
  -6   4  10       15.36       28.76     37.59 o 
  -4   4  10       16.66       47.68     45.72 o 
  -2   4  10      211.30      199.46     43.63 o 
   0   4  10        1.93        0.00     28.65 o 
   2   4  10      972.55      903.62     91.11 o 
   4   4  10        9.33       22.85     38.83 o 
   6   4  10        0.23        0.00     35.98 o 
   8   4  10       31.79       35.36     38.69 o 
  10   4  10       34.75        5.43     38.58 o 
  12   4  10        1.90        8.96     42.96 o 
 -21   5  10       55.70       50.73     55.88 o 
 -19   5  10        1.91       33.18     49.78 o 
 -17   5  10        0.07        0.00     46.48 o 
 -15   5  10      103.38       39.06     51.14 o 
 -13   5  10        0.41        0.00     52.79 o 
 -11   5  10      351.13      355.81     70.33 o 
  -9   5  10      104.87       48.83     41.73 o 
  -7   5  10        1.91       59.49     62.40 o 
  -5   5  10        7.83       15.45     42.54 o 
  -3   5  10       73.88       40.06     47.78 o 
  -1   5  10        1.78       40.57     46.79 o 
   1   5  10      121.99       86.27     74.15 o 
   3   5  10       37.07       41.62     51.65 o 
   5   5  10        3.67       65.58     49.03 o 
   7   5  10       32.33        0.00     52.36 o 
  -8   6  10       11.31      129.65     88.53 o 
  -6   6  10      116.20       55.60     72.92 o 
 -31   1  11        0.05       92.92     60.53 o 
 -29   1  11        4.99       40.39     49.08 o 
 -27   1  11       15.14       53.12     37.01 o 
 -25   1  11        0.05       56.35     40.96 o 
 -23   1  11        1.18       58.51     41.12 o 
 -21   1  11      105.02       48.77     28.18 o 
 -19   1  11      112.93      169.33     56.65 o 
 -17   1  11       91.42      113.23     33.24 o 
 -15   1  11      327.72      395.50     56.10 o 
 -13   1  11       55.86       95.27     41.84 o 
 -11   1  11        5.63       23.60     25.78 o 
  -9   1  11        3.42       24.99     23.06 o 
  -7   1  11      209.29      264.24     39.77 o 
  -5   1  11       21.21       36.45     22.13 o 
  -3   1  11      664.61      634.36     61.67 o 
  -1   1  11       99.61       77.81     37.22 o 
   1   1  11       42.49       76.35     52.39 o 
   3   1  11      155.81      200.05     48.84 o 
   5   1  11      295.25      404.65     62.23 o 
   7   1  11      215.50      191.92     56.09 o 
   9   1  11        3.25       12.31     38.04 o 
  11   1  11        2.61       56.61     49.42 o 
  13   1  11        0.83       10.58     35.94 o 
  15   1  11        7.14       42.33     49.57 o 
  17   1  11      165.63       85.07     56.00 o 
 -30   2  11       37.66       79.90     62.41 o 
 -28   2  11       14.63       53.98     60.54 o 
 -26   2  11       36.14      121.44     56.45 o 
 -24   2  11       53.20      113.62     64.33 o 
 -22   2  11       14.01       61.10     43.62 o 
 -20   2  11      149.45      152.93     47.00 o 
 -18   2  11       33.10       23.14     35.52 o 
 -16   2  11       64.11      128.24     67.72 o 
 -14   2  11       53.88       40.05     59.23 o 
 -12   2  11       57.05       71.53     25.34 o 
 -10   2  11        9.97        0.00     25.39 o 
  -8   2  11      126.44      187.45     32.99 o 
  -6   2  11      863.84      718.92     51.25 o 
  -4   2  11      909.76      803.75     73.29 o 
  -2   2  11     1892.12     1871.46    122.00 o 
   0   2  11      161.00      149.14     49.14 o 
   2   2  11      117.29      167.19     49.88 o 
   4   2  11      122.05      227.25     50.67 o 
   6   2  11       23.55       42.30     34.81 o 
   8   2  11        2.28        5.98     31.17 o 
  10   2  11       17.90       68.71     43.18 o 
  12   2  11       16.40        0.00     44.13 o 
  14   2  11      154.58      174.03     65.91 o 
  16   2  11       33.97       59.76     53.20 o 
 -29   3  11        0.03        0.00     45.68 o 
 -27   3  11       55.85      144.93     68.21 o 
 -25   3  11        0.33       13.87     46.36 o 
 -23   3  11      114.96        0.00     49.17 o 
 -21   3  11        5.79      155.91     84.81 o 
 -19   3  11       48.59       17.78     33.92 o 
 -17   3  11       14.24        0.00     49.09 o 
 -15   3  11        1.68       78.55     68.91 o 
 -13   3  11       85.66      113.89     42.91 o 
 -11   3  11       50.74       19.15     40.24 o 
  -9   3  11       23.74       20.20     25.38 o 
  -7   3  11        8.36       34.14     38.64 o 
  -5   3  11       43.30       39.12     27.41 o 
  -3   3  11     1743.81     1655.73    103.94 o 
  -1   3  11      246.71      281.77     48.98 o 
   1   3  11      323.84      414.49     64.23 o 
   3   3  11      164.93      187.58     45.98 o 
   5   3  11       79.08       90.76     42.96 o 
   7   3  11        0.39        0.00     35.31 o 
   9   3  11       96.23        7.20     33.36 o 
  11   3  11      204.98      113.11     54.92 o 
  13   3  11       15.08        0.00     40.43 o 
 -24   4  11       14.28       10.50     44.11 o 
 -22   4  11       11.35       14.90     43.39 o 
 -20   4  11       12.85       64.43     53.26 o 
 -18   4  11       32.08        0.00     44.72 o 
 -16   4  11        1.09        2.37     50.75 o 
 -14   4  11       45.84      105.68     54.83 o 
 -12   4  11      161.03      127.25     60.87 o 
 -10   4  11      155.75      117.36     62.08 o 
  -8   4  11      106.72      127.61     53.75 o 
  -6   4  11        7.23       94.75     54.93 o 
  -4   4  11        6.61       31.92     55.51 o 
  -2   4  11        0.69        0.00     34.47 o 
   0   4  11       91.34      159.76     52.09 o 
   2   4  11      125.94      109.55     47.65 o 
   4   4  11       28.21       64.61     45.20 o 
   6   4  11        0.31        9.10     35.87 o 
   8   4  11       14.30       40.86     40.63 o 
  10   4  11       21.72       42.34     51.93 o 
 -19   5  11       15.83       11.96     51.22 o 
 -17   5  11        0.84        0.00     47.01 o 
 -15   5  11        2.00       31.82     51.36 o 
 -13   5  11       20.91      149.31    117.84 o 
 -11   5  11       11.50      190.89     89.50 o 
  -9   5  11        0.04       26.21     56.65 o 
  -7   5  11        9.06       33.88     47.62 o 
  -5   5  11        4.10       34.40     48.81 o 
  -3   5  11        7.87       52.22     53.60 o 
  -1   5  11        1.77       41.07     61.85 o 
   1   5  11       24.32        0.00     54.02 o 
   3   5  11       13.36        1.33     38.51 o 
   5   5  11       36.05       68.00     88.88 o 
 -32   0  12        7.74        0.00    178.26 o 
 -30   0  12        8.66       26.84     70.10 o 
 -28   0  12      165.51     5534.58   3479.57 o 
 -26   0  12        1.02        0.00     42.29 o 
 -24   0  12       21.07        8.20     38.30 o 
 -22   0  12      171.14      256.46     78.08 o 
 -20   0  12      592.27      645.75    100.35 o 
 -18   0  12        2.57        0.00     38.76 o 
 -16   0  12       40.94       45.86     41.50 o 
 -14   0  12      273.26      385.35     76.80 o 
 -12   0  12       75.63      126.37     52.99 o 
 -10   0  12        4.13        6.83     52.90 o 
  -8   0  12     2269.89     2382.27    165.26 o 
  -6   0  12     3076.73     3111.79    456.64 o 
  -4   0  12       13.61        0.00     26.19 o 
  -2   0  12       11.84       15.15     56.97 o 
   0   0  12       52.46      212.56    129.05 o 
   2   0  12      728.54      667.05    131.33 o 
   4   0  12      380.95      341.15    104.08 o 
   6   0  12     1099.66     1055.79    165.23 o 
   8   0  12       11.73        0.00     64.18 o 
  10   0  12        9.08        0.00     59.36 o 
  12   0  12        2.70        7.61     66.04 o 
  14   0  12       51.97       55.42    130.14 o 
  16   0  12        0.09        8.87     62.44 o 
 -31   1  12       10.93       64.72     57.04 o 
 -29   1  12       38.07       13.80     46.19 o 
 -27   1  12       19.11        0.00     37.05 o 
 -25   1  12       37.83       15.50     40.57 o 
 -23   1  12      115.89      156.61     50.93 o 
 -21   1  12      476.51      590.55     77.38 o 
 -19   1  12     1319.76     1452.42    108.76 o 
 -17   1  12       15.74       46.94     35.34 o 
 -15   1  12      547.75      601.87     64.58 o 
 -13   1  12        8.69       94.53     73.09 o 
 -11   1  12      141.33      185.88     36.92 o 
  -9   1  12       22.82       83.08     30.24 o 
  -7   1  12      516.39      466.97     49.86 o 
  -5   1  12       10.99       54.87     43.96 o 
  -3   1  12      463.38      503.63     57.69 o 
  -1   1  12       36.52       49.19     46.98 o 
   1   1  12       16.02      125.53     54.27 o 
   3   1  12       11.31       61.07     77.74 o 
   5   1  12       29.14       40.87     46.64 o 
   7   1  12       48.07       63.37     51.29 o 
   9   1  12        3.20       12.81     60.44 o 
  11   1  12        2.38       15.61     51.23 o 
  13   1  12       72.39       78.58     67.71 o 
  15   1  12       17.79        0.00     59.64 o 
 -30   2  12        0.18        0.00     48.97 o 
 -28   2  12       28.07        0.00     44.76 o 
 -26   2  12        7.20       14.02     51.12 o 
 -24   2  12      152.87      254.16     66.98 o 
 -22   2  12       47.74       81.77     50.55 o 
 -20   2  12       70.36      122.77     45.26 o 
 -18   2  12      101.33      155.80     46.40 o 
 -16   2  12      414.20      328.31     58.47 o 
 -14   2  12      114.54      133.93     59.87 o 
 -12   2  12       22.79       52.90     34.64 o 
 -10   2  12        2.88       17.68     22.35 o 
  -8   2  12       33.32       28.86     25.94 o 
  -6   2  12        7.32       35.66     34.02 o 
  -4   2  12      830.79      748.98     71.96 o 
  -2   2  12     2574.24     2381.55    145.87 o 
   0   2  12      354.26      373.93     64.83 o 
   2   2  12      534.16      894.16    201.38 o 
   4   2  12       19.16        3.73     32.90 o 
   6   2  12        1.04       13.31     34.29 o 
   8   2  12        0.47        0.00     41.08 o 
  10   2  12       61.37        0.00     44.59 o 
  12   2  12        1.83       81.97     73.57 o 
  14   2  12      139.30      179.52     71.39 o 
 -27   3  12       19.08       61.64     57.79 o 
 -25   3  12      332.66      285.27     84.10 o 
 -23   3  12      222.87      112.83     84.21 o 
 -21   3  12        2.99        0.00     39.37 o 
 -19   3  12       33.76       70.10     52.72 o 
 -17   3  12       52.66       25.21     33.21 o 
 -15   3  12        8.10        0.00     43.93 o 
 -13   3  12        0.44        0.00     34.35 o 
 -11   3  12       23.45       48.78     31.35 o 
  -9   3  12        0.61       14.07     42.50 o 
  -7   3  12       24.76       26.69     28.48 o 
  -5   3  12        4.83       56.92     36.59 o 
  -3   3  12       19.17       84.31     69.30 o 
  -1   3  12        0.36        0.00     29.56 o 
   1   3  12      846.16      754.82     91.23 o 
   3   3  12      363.33      417.65     71.51 o 
   5   3  12        1.38        0.00     35.95 o 
   7   3  12       12.52        0.00     38.54 o 
   9   3  12       14.10        0.00     39.97 o 
  11   3  12        0.18       41.59     60.40 o 
 -24   4  12      377.10      330.33     89.87 o 
 -22   4  12       24.70        0.00     47.82 o 
 -20   4  12       74.07       68.40     64.16 o 
 -18   4  12        4.88       24.59     47.72 o 
 -16   4  12      100.01       76.39     48.99 o 
 -14   4  12       13.14       40.70     34.50 o 
 -12   4  12      151.71       99.42     65.03 o 
 -10   4  12      206.49      142.75     60.76 o 
  -8   4  12       38.36       26.54     53.28 o 
  -6   4  12        3.03       52.72     55.52 o 
  -4   4  12        3.48       62.67     50.71 o 
  -2   4  12      171.90      215.07     85.90 o 
   0   4  12        7.47       49.83     53.18 o 
   2   4  12       35.46        0.00     36.89 o 
   4   4  12       13.02        0.00     37.48 o 
   6   4  12       10.06       39.92     49.86 o 
   8   4  12        0.01        0.00     39.07 o 
 -17   5  12        8.34        4.06     56.90 o 
 -15   5  12        0.27        0.00     82.90 o 
 -13   5  12       25.77      209.65    146.46 o 
 -11   5  12       54.61      110.46     75.96 o 
  -9   5  12       12.08       26.14     64.88 o 
  -7   5  12        0.40       32.48     55.77 o 
  -5   5  12        0.00       40.59     50.18 o 
  -3   5  12       63.42       31.35     55.77 o 
  -1   5  12       66.70        0.00     47.64 o 
   1   5  12       53.28       21.81     49.69 o 
 -29   1  13      114.38       40.54     76.74 o 
 -27   1  13      113.74      112.22     56.31 o 
 -25   1  13       21.80       38.98     44.47 o 
 -23   1  13      332.17      324.34     70.30 o 
 -21   1  13      632.27      767.93    102.35 o 
 -19   1  13      771.89      737.19     79.54 o 
 -17   1  13      197.69      283.87     47.22 o 
 -15   1  13      295.35      274.52     60.86 o 
 -13   1  13        7.33        5.50     20.28 o 
 -11   1  13      132.71      162.78     34.95 o 
  -9   1  13       36.25       17.66     22.52 o 
  -7   1  13      403.65      383.33     77.81 o 
  -5   1  13      109.38      189.08     42.96 o 
  -3   1  13       35.17       82.72     36.27 o 
  -1   1  13      110.62       99.65     43.69 o 
   1   1  13        7.60        0.00     38.74 o 
   3   1  13       15.91      234.54    131.48 o 
   5   1  13       64.31       85.92     54.21 o 
   7   1  13        7.73       25.69     50.69 o 
   9   1  13        1.14       11.35     68.28 o 
  11   1  13        0.29        9.74     46.28 o 
  13   1  13        8.05       22.99     67.01 o 
 -28   2  13       85.48      181.80    111.91 o 
 -26   2  13       32.66       88.42     61.59 o 
 -24   2  13      101.93      218.76    112.00 o 
 -22   2  13        6.35       70.06     48.35 o 
 -20   2  13     1066.92     1110.43    105.62 o 
 -18   2  13      211.08      226.89     58.27 o 
 -16   2  13       69.57       30.21     37.90 o 
 -14   2  13        8.64        8.88     30.58 o 
 -12   2  13        0.23        6.06     23.01 o 
 -10   2  13        0.09       22.67     38.63 o 
  -8   2  13       87.64       44.56     33.38 o 
  -6   2  13       23.18        8.86     36.54 o 
  -4   2  13       66.30       77.12     35.81 o 
  -2   2  13        2.29       32.16     33.27 o 
   0   2  13      240.62      205.21     62.45 o 
   2   2  13      259.58      384.73     67.08 o 
   4   2  13        5.28        0.00     44.02 o 
   6   2  13        0.02      384.99    236.94 o 
   8   2  13        1.07        0.00     47.75 o 
  10   2  13        7.69       17.13     49.45 o 
  12   2  13        5.92       64.07     57.57 o 
 -25   3  13        0.21        0.00     62.75 o 
 -23   3  13       44.62        0.00     56.09 o 
 -21   3  13       42.81       46.06     49.24 o 
 -19   3  13        1.80       31.91     35.48 o 
 -17   3  13       32.13       35.30     36.64 o 
 -15   3  13      131.45      107.73     42.55 o 
 -13   3  13       13.13       13.76     26.69 o 
 -11   3  13       82.36       84.03     52.86 o 
  -9   3  13        3.10        4.98     44.02 o 
  -7   3  13        1.95        0.00     41.65 o 
  -5   3  13       14.74       21.10     29.47 o 
  -3   3  13      382.46      382.77     61.83 o 
  -1   3  13       77.25      101.93     43.01 o 
   1   3  13      809.57      804.67     88.05 o 
   3   3  13      134.36      157.44     59.82 o 
   5   3  13        0.85       72.74     67.26 o 
   7   3  13        0.45        0.00     41.20 o 
   9   3  13        2.01        0.00     50.21 o 
 -22   4  13       76.07       64.38     61.48 o 
 -20   4  13        0.35        0.00     53.72 o 
 -18   4  13        1.88       36.93     53.22 o 
 -16   4  13       80.18       94.13     77.55 o 
 -14   4  13       67.64      156.67     67.45 o 
 -12   4  13       53.67       34.98     47.07 o 
 -10   4  13       81.63      125.45     71.03 o 
  -8   4  13        9.32       99.01     59.39 o 
  -6   4  13        5.57       30.22     57.72 o 
  -4   4  13        1.26        3.01     39.76 o 
  -2   4  13        3.17       40.13     57.61 o 
   0   4  13       65.71      145.17     64.99 o 
   2   4  13       61.28       61.01     54.69 o 
   4   4  13        8.20       51.55     48.85 o 
  -9   5  13       13.21        0.00     56.91 o 
  -7   5  13       10.89        9.58     46.98 o 
 -28   0  14        5.53        0.00     88.87 o 
 -26   0  14        0.79       14.41    103.62 o 
 -24   0  14       99.55      111.75    134.73 o 
 -22   0  14       48.06       59.18     60.29 o 
 -20   0  14      473.35      458.27    100.02 o 
 -18   0  14       41.79       61.89     54.93 o 
 -16   0  14        8.21        0.00     47.30 o 
 -14   0  14       12.29      110.82     56.68 o 
 -12   0  14        0.22       17.67     80.65 o 
 -10   0  14       43.23       25.43     56.39 o 
  -8   0  14       14.67       42.07     40.16 o 
  -6   0  14       43.95       35.66     66.82 o 
  -4   0  14       12.56       94.71     74.69 o 
  -2   0  14        2.71      102.58     85.53 o 
   0   0  14       22.60        0.00     78.78 o 
   2   0  14       79.25      179.15     93.46 o 
   4   0  14       30.05        0.00     85.03 o 
   6   0  14       66.26       82.39     84.12 o 
   8   0  14        5.41        0.00     58.14 o 
  10   0  14        0.96       40.30     78.49 o 
 -29   1  14       33.65      291.81    134.77 o 
 -27   1  14       57.76        0.00     46.79 o 
 -25   1  14       69.33       50.16     49.60 o 
 -23   1  14       32.82       74.91     67.34 o 
 -21   1  14      491.21      608.09    111.08 o 
 -19   1  14      237.28      276.67     76.32 o 
 -17   1  14       67.03       76.09     47.25 o 
 -15   1  14       12.50       24.80     28.40 o 
 -13   1  14        3.75       50.06     30.84 o 
 -11   1  14       21.03      103.06     45.44 o 
  -9   1  14       45.09       21.30     38.00 o 
  -7   1  14        9.99       71.05     33.13 o 
  -5   1  14        0.02       19.74     33.73 o 
  -3   1  14       11.41        0.00     50.08 o 
  -1   1  14       28.79       24.59     44.49 o 
   1   1  14       21.68      129.04     57.74 o 
   3   1  14        0.05       38.89     53.59 o 
   5   1  14       43.39       77.25     62.55 o 
   7   1  14        4.20      109.50     72.34 o 
   9   1  14        0.52       67.83     61.91 o 
  11   1  14        0.93       92.70     76.75 o 
 -26   2  14       22.42        0.00     45.63 o 
 -24   2  14       41.08        8.54     40.85 o 
 -22   2  14        0.08       81.27     53.18 o 
 -20   2  14      399.08      374.75     73.85 o 
 -18   2  14       11.73        0.00     34.99 o 
 -16   2  14       14.22        0.00     33.93 o 
 -14   2  14       45.35        9.36     31.97 o 
 -12   2  14        3.81       11.95     42.27 o 
 -10   2  14        6.69       48.54     77.82 o 
  -8   2  14        0.60       40.89     32.97 o 
  -6   2  14       22.50       61.13     35.91 o 
  -4   2  14       87.33       22.89     32.82 o 
  -2   2  14        9.45        9.78     43.64 o 
   0   2  14        0.86        3.80     36.66 o 
   2   2  14        4.48       30.54     56.67 o 
   4   2  14       28.00        0.00     48.01 o 
   6   2  14        2.88        0.00     52.38 o 
   8   2  14        2.50       38.44     57.66 o 
 -23   3  14       49.79        0.00     38.82 o 
 -21   3  14       12.33       32.55     43.95 o 
 -19   3  14        1.57        0.00     29.51 o 
 -17   3  14       15.30        0.00     40.18 o 
 -15   3  14       71.17       60.17     55.38 o 
 -13   3  14       19.20       20.92     48.99 o 
 -11   3  14       49.13       11.61     40.42 o 
  -9   3  14        0.15       75.75     88.87 o 
  -7   3  14      113.80       34.01     49.20 o 
  -5   3  14       54.50      158.33     60.73 o 
  -3   3  14      451.47      339.78     95.50 o 
  -1   3  14        0.02       55.48     47.49 o 
   1   3  14      151.88      221.12     55.75 o 
   3   3  14        0.65        0.00     41.30 o 
   5   3  14        4.14       13.15     44.19 o 
 -18   4  14        0.58       57.56     71.55 o 
 -16   4  14       32.62       52.78     67.42 o 
 -14   4  14        1.08       24.19     49.21 o 
 -12   4  14       62.60        0.00     47.17 o 
 -10   4  14       37.33       34.00     53.44 o 
  -8   4  14        0.18      126.81     66.25 o 
  -6   4  14        0.33        0.00     50.27 o 
  -4   4  14       71.80       74.85     57.20 o 
  -2   4  14        0.19       26.09     62.15 o 
   0   4  14        0.26      110.46     72.74 o 
 -27   1  15        0.04        0.00     58.85 o 
 -25   1  15        0.16        0.00     59.63 o 
 -23   1  15       10.53       63.22     61.50 o 
 -21   1  15        0.34        0.00     45.53 o 
 -19   1  15       14.42       11.54     36.59 o 
 -17   1  15       15.97       34.67     37.70 o 
 -15   1  15       22.99       11.03     40.02 o 
 -13   1  15        0.83        4.99     33.40 o 
 -11   1  15        4.58        2.01     40.80 o 
  -9   1  15      117.99       49.90     36.88 o 
  -7   1  15      192.78      179.67     72.42 o 
  -5   1  15        5.89       26.03     52.17 o 
  -3   1  15       93.84      106.18     64.55 o 
  -1   1  15        8.17       32.48     50.28 o 
   1   1  15        0.94       62.73     54.64 o 
   3   1  15       29.00       28.65     50.07 o 
   5   1  15      128.83       98.92     67.16 o 
   7   1  15        8.47       59.46     71.62 o 
 -24   2  15        3.05       96.95     68.85 o 
 -22   2  15        3.39        7.12     39.58 o 
 -20   2  15        1.23        0.00     37.04 o 
 -18   2  15        0.53        0.00     36.38 o 
 -16   2  15      106.07       18.28     49.96 o 
 -14   2  15       22.16       14.91     43.86 o 
 -12   2  15        0.06        3.61     43.98 o 
 -10   2  15       10.11        0.00     32.46 o 
  -8   2  15       42.03       42.78     65.38 o 
  -6   2  15       24.00       17.57     34.34 o 
  -4   2  15       77.04       59.30     51.00 o 
  -2   2  15       26.58       24.92     48.03 o 
   0   2  15      157.48      235.81    107.61 o 
   2   2  15      171.74      126.59     68.81 o 
   4   2  15        0.12        0.00     49.11 o 
   6   2  15        4.43        7.61     50.97 o 
 -21   3  15        0.01        0.00     62.76 o 
 -19   3  15        1.15        0.00     44.20 o 
 -17   3  15       58.05      107.45     67.79 o 
 -15   3  15        1.15        0.00     54.71 o 
 -13   3  15        3.83        0.00     40.78 o 
 -11   3  15        0.38        0.00     44.16 o 
  -9   3  15       73.03        0.00     45.96 o 
  -7   3  15       78.12       37.79     52.18 o 
  -5   3  15      142.94      164.80     98.66 o 
  -3   3  15      682.62      510.31    104.52 o 
  -1   3  15        0.91       35.69     50.90 o 
   1   3  15       62.26       79.08     57.26 o 
 -12   4  15       75.36       35.94     56.89 o 
 -10   4  15       15.02       69.73     62.44 o 
  -8   4  15        3.44       56.73     60.70 o 
 -24   0  16      214.35      132.87    124.19 o 
 -22   0  16      538.63      685.40    188.10 o 
 -20   0  16      917.89      975.33    154.73 o 
 -18   0  16       16.98      116.07     73.43 o 
 -16   0  16       11.15        0.78     44.28 o 
 -14   0  16        3.77       26.68     81.87 o 
 -12   0  16      182.57      329.07    127.13 o 
 -10   0  16       15.83        0.00     97.88 o 
  -8   0  16      928.70      754.80    166.82 o 
  -6   0  16      160.30      238.42    112.98 o 
  -4   0  16        2.28        0.00     85.74 o 
  -2   0  16       16.55      142.19    160.21 o 
   0   0  16        9.86        0.00     99.26 o 
   2   0  16        6.58        0.00     79.74 o 
   4   0  16      211.35      124.54    145.72 o 
 -25   1  16       35.04       29.93     60.56 o 
 -23   1  16       38.85       45.04     81.06 o 
 -21   1  16      111.27      139.29     61.44 o 
 -19   1  16      120.96      159.02     56.97 o 
 -17   1  16       12.53       39.76     52.47 o 
 -15   1  16       13.24       55.62     62.46 o 
 -13   1  16        2.42       13.79     34.51 o 
 -11   1  16        2.68        0.00     45.85 o 
  -9   1  16       21.43        0.00     49.71 o 
  -7   1  16       20.94        0.00     52.57 o 
  -5   1  16        0.44        7.24     75.25 o 
  -3   1  16       19.73        0.00     49.32 o 
  -1   1  16       96.94      182.10    151.62 o 
   1   1  16      221.23      170.56     77.66 o 
   3   1  16        0.47       36.48     64.68 o 
 -22   2  16        0.00        0.00     61.00 o 
 -20   2  16        0.77        0.00     52.02 o 
 -18   2  16       97.16        1.37     39.01 o 
 -16   2  16      220.12      253.41     79.87 o 
 -14   2  16        0.44        0.00     44.71 o 
 -12   2  16       23.78        0.00     56.39 o 
 -10   2  16        0.04        0.00     50.06 o 
  -8   2  16        2.68       26.38     65.29 o 
  -6   2  16       20.38       18.14     46.89 o 
  -4   2  16      614.71      564.66    107.33 o 
  -2   2  16      169.14       92.77     62.91 o 
   0   2  16      360.71      360.66     97.90 o 
 -17   3  16        0.02       54.81     63.60 o 
 -15   3  16        0.87        0.00     61.78 o 
 -13   3  16        5.88       20.92     51.03 o 
 -11   3  16       29.13       97.26     70.36 o 
  -9   3  16        3.83       50.52     59.42 o 
  -7   3  16        0.41        0.00     55.81 o 
  -5   3  16       89.47      102.85     92.68 o 
 -21   1  17      627.73      618.15    121.19 o 
 -19   1  17      163.23      223.03    103.13 o 
 -17   1  17       39.05       13.51     49.29 o 
 -15   1  17       54.26       56.18    145.22 o 
 -13   1  17       13.02       37.73    138.34 o 
 -11   1  17        1.31       46.57     55.60 o 
  -9   1  17       63.79       96.16     62.97 o 
  -7   1  17       57.20        0.59     46.97 o 
  -5   1  17        6.54      128.76     72.40 o 
  -3   1  17       38.69       47.34     65.98 o 
  -1   1  17       10.05        0.00     60.05 o 
 -16   2  17        0.87       16.27     53.24 o 
 -14   2  17        1.57        0.00     56.77 o 
 -12   2  17       16.85       58.17     78.14 o 
 -10   2  17        1.79        0.00     86.26 o 
  -8   2  17        6.50      104.16     89.58 o 
  -6   2  17       10.00       58.96     82.24 o 
 -14   0  18        0.86       34.13     83.63 o 
 -12   0  18        0.42       29.63     78.66 o 
 -10   0  18        3.94        0.00    116.74 o 
                                                 
